# Supplementary material for: Agrichemicals and antibiotics in combination increase antibiotic resistance evolution
Source: PeerJ. 2018 Oct 12;6:e5801. doi: 10.7717/peerj.5801 (PMC6188010; doi:10.7717/peerj.5801)
Supplement: Supplemental Information 4 [file peerj-06-5801-s004.xlsx]

## Sheet: S. enterica Kamba+Rup 
S. enterica Cip and kamba or Roundup mutation frequencies per generation.						Mutation Frequency = Cip0.05 Titre/LB
						Frequency per Generation = Mutation Frequency/Number of generations in treatment
Repeat #1 (5/2/16):						Treatment 1: after 2 subculturing steps		Treatment 2: after 4 subculturing steps
Original Overnight titre		4000000000
	Titre 1 (Treatment)	Titre 1b (LB)	Cip 0.05 Plate	Frequency			Titre 2 (Treatment 2)	Titre 2b (LB)	Cip 0.05 Plate	Frequency
LB	5000000000	5.66667e+09	10	1.76471e-09		LB	7000000000	4000000000	220000	5.5e-05
Kamba 10mM	600000000	5.33333e+09	1266.67	2.375e-07		Kamba 10mM	600000000	3000000000	20	6.66667e-09
Roundup 10mM	4.33333e+08	244000000	80000	0.000327869		Roundup 10mM	400000000	4000000000	65000	1.625e-05
Cip 0.07µg/ml + Kamba	2.06667e+08	2200000000	2810	1.27727e-06		Cip 0.07µg/ml + Kamba	4.33333e+08	1680000000	45250	2.69345e-05
Cip 0.07µg/ml + Roundup	1.81667e+07	8.33333e+08	6000	7.2e-06		Cip 0.07µg/ml + Roundup	8.83333e+06	1200000000	13000	1.08333e-05
Number of Generations:						Number of Generations:
	Titre 1 (Treatment)	Titre 1b (LB)	Total	Frequency Per Generation			Titre 2 (Treatment 2)	Titre 2b (LB)	Total	Frequency Per Generation
LB	10.2877	3.5025	10.2877	1.71535e-10		LB	7.12928	2.51457	17.417	3.15784e-06
Kamba 10mM	7.22882	6.47393	7.22882	3.28546e-08		Kamba 10mM	6.64386	5.64386	13.8727	4.80561e-10
Roundup 10mM	6.75933	2.49333	6.75933	4.85061e-05		Roundup 10mM	6.52838	6.64386	13.2877	1.22293e-06
Cip 0.07µg/ml + Kamba	5.69116	6.73405	5.69116	2.24431e-07		Cip 0.07µg/ml + Kamba	7.71203	5.27684	13.4032	2.00956e-06
Cip 0.07µg/ml + Roundup	2.18322	8.84146	2.18322	3.29788e-06		Cip 0.07µg/ml + Roundup	5.60359	10.4078	7.78681	1.39124e-06
Repeat #2 (13/2/16):
Original Overnight titre		2.23333e+09
	Titre 1 (Treatment)	Titre 1b (LB)	Cip 0.05 Plate	Frequency			Titre 2 (Treatment 2)	Titre 2b (LB)	Cip 0.05 Plate	Frequency
LB	1860000000	2.78333e+09	10	3.59281e-09		LB	4000000000	1950000000	20	1.02564e-08
Kamba 10mM	6.33333e+08	4.66667e+09	10	2.14286e-09		Kamba 10mM	7.66667e+08	1.81667e+09	60	3.30275e-08
Roundup 10mM	7.33333e+08	1580000000	10	6.32911e-09		Roundup 10mM	1.96667e+09	1.56667e+09	11750	7.5e-06
Cip 0.07µg/ml + Kamba	110000000	1.21667e+09	933333	0.000767123		Cip 0.07µg/ml + Kamba	62000000	960000000	2125000	0.00221354
Cip 0.07µg/ml + Roundup	2.91667e+06	1.46667e+09	1.56667e+08	0.106818		Cip 0.07µg/ml + Roundup	533333	1520000000	70000000	0.0460526
Number of Generations:						Number of Generations:
	Titre 1 (Treatment)	Titre 1b (LB)	Total	Frequency Per Generation			Titre 2 (Treatment 2)	Titre 2b (LB)	Total	Frequency Per Generation
LB	9.70189	3.90344	9.70189	3.70321e-10		LB	7.74855	2.2854	17.4504	5.87745e-10
Kamba 10mM	8.14762	6.20328	8.14762	2.63004e-10		Kamba 10mM	6.91949	4.56655	15.0671	2.19203e-09
Roundup 10mM	8.35913	4.42931	8.35913	7.5715e-10		Roundup 10mM	8.06707	2.99387	16.4262	4.56588e-07
Cip 0.07µg/ml + Kamba	5.62216	6.78929	5.62216	0.000136446		Cip 0.07µg/ml + Kamba	5.81669	7.27462	11.4389	0.000193511
Cip 0.07µg/ml + Roundup	0.385122	12.2959	0.385122	0.277362		Cip 0.07µg/ml + Roundup	4.19265	14.7987	4.57777	0.0100601
Repeat #3 (16/2/16):
Original Overnight titre		1125000000
	Titre 1 (Treatment)	Titre 1b (LB)	Cip 0.05 Plate	Frequency			Titre 2 (Treatment 2)	Titre 2b (LB)	Cip 0.05 Plate	Frequency
LB	1500000000	2675000000	22250	8.31776e-06		LB	2.26667e+09	5.33333e+09	355	6.65625e-08
Kamba 10mM	500000000	1.68333e+09	25250	1.5e-05		Kamba 10mM	4.66667e+08	1.36667e+09	550000	0.000402439
Roundup 10mM	4.66667e+08	2.66667e+08	315	1.18125e-06		Roundup 10mM	74000000	5.33333e+09	900000	0.00016875
Cip 0.07µg/ml + Kamba	82000000	900000000	193167	0.00021463		Cip 0.07µg/ml + Kamba	1100000000	8.33333e+08	3975000	0.00477
Cip 0.07µg/ml + Roundup	5.32857e+07	600000000	200	3.33333e-07		Cip 0.07µg/ml + Roundup	2.56667e+06	3.51667e+09	1500000000	0.42654
Number of Generations:						Number of Generations:
	Titre 1 (Treatment)	Titre 1b (LB)	Total	Frequency Per Generation			Titre 2 (Treatment 2)	Titre 2b (LB)	Total	Frequency Per Generation
LB	10.3808	4.1565	10.3808	8.01262e-07		LB	7.23947	4.55639	17.6203	3.77761e-09
Kamba 10mM	8.79586	5.07325	8.79586	1.70535e-06		Kamba 10mM	6.54432	4.87213	15.3402	2.62343e-05
Roundup 10mM	8.69632	2.51457	8.69632	1.35833e-07		Roundup 10mM	3.98706	9.4933	12.6834	1.33048e-05
Cip 0.07µg/ml + Kamba	6.18763	6.77816	6.18763	3.46869e-05		Cip 0.07µg/ml + Kamba	10.3896	2.92139	16.5772	0.000287744
Cip 0.07µg/ml + Roundup	5.56575	6.81507	5.56575	5.98901e-08		Cip 0.07µg/ml + Roundup	2.26808	13.742	7.83383	0.0544485
Repeat #4 (24/2/16):
Original Overnight titre		2.58333e+09
	Titre 1 (Treatment)	Titre 1b (LB)	Cip 0.05 Plate	Frequency			Titre 2 (Treatment 2)	Titre 2b (LB)	Cip 0.05 Plate	Frequency
LB	1.73333e+09	6.33333e+09	30	4.73684e-09		LB	2000000000	1.83333e+09	170000	9.27273e-05
Kamba 10mM	600000000	1.93333e+09	10	5.17241e-09		Kamba 10mM	700000000	1.43333e+09	45000	3.13953e-05
Roundup 10mM	1300000000	1200000000	1225000	0.00102083		Roundup 10mM	500000000	400000000	866667	0.00216667
Cip 0.07µg/ml + Kamba	40000000	800000000	800000	0.001		Cip 0.07µg/ml + Kamba	60000000	9.66667e+08	3400000	0.00351724
Cip 0.07µg/ml + Roundup	3.66667e+06	1900000000	900000000	0.473684		Cip 0.07µg/ml + Roundup	80000000	9.33333e+08	1100000000	1.17857
Number of Generations:						Number of Generations:
	Titre 1 (Treatment)	Titre 1b (LB)	Total	Frequency Per Generation			Titre 2 (Treatment 2)	Titre 2b (LB)	Total	Frequency Per Generation
LB	9.3901	5.19134	9.3901	5.04451e-10		LB	6.85031	3.1964	16.2404	5.70966e-06
Kamba 10mM	7.85958	5.00998	7.85958	6.58103e-10		Kamba 10mM	6.86625	4.35588	14.7258	2.13199e-06
Roundup 10mM	8.97506	3.20645	8.97506	0.000113741		Roundup 10mM	5.26534	3	14.2404	0.000152149
Cip 0.07µg/ml + Kamba	3.95269	7.64386	3.95269	0.000252992		Cip 0.07µg/ml + Kamba	7.22882	7.33191	11.1815	0.000314559
Cip 0.07µg/ml + Roundup	0.505235	12.3392	0.505235	0.937552		Cip 0.07µg/ml + Roundup	11.0913	6.86625	11.5966	0.101631
Repeat #5 (29/2/16):
Original Overnight titre		1.53333e+09
	Titre 1 (Treatment)	Titre 1b (LB)	Cip 0.05 Plate	Frequency			Titre 2 (Treatment 2)	Titre 2b (LB)	Cip 0.05 Plate	Frequency
LB	2100000000	3350000000	237500	7.08955e-05		LB	3.66667e+09	3.03333e+09	262500	8.65385e-05
Kamba 10mM	200000000	1800000000	1500000	0.000833333		Kamba 10mM	9.33333e+08	1.26667e+09	2.36667e+07	0.0186842
Roundup 10mM	800000000	400000000	222500	0.00055625		Roundup 10mM	2.18333e+08	1220000000	29000	2.37705e-05
Cip 0.07µg/ml + Kamba	242000000	2840000000	1950000000	0.68662		Cip 0.07µg/ml + Kamba	2.26667e+08	700000000	750000000	1.07143
Cip 0.07µg/ml + Roundup	72000000	1.53333e+09	112500	7.33696e-05		Cip 0.07µg/ml + Roundup	7500000	1.18333e+09	9750000	0.00823944
Number of Generations:						Number of Generations:
	Titre 1 (Treatment)	Titre 1b (LB)	Total	Frequency Per Generation			Titre 2 (Treatment 2)	Titre 2b (LB)	Total	Frequency Per Generation
LB	10.4195	3.9957	10.4195	6.80412e-06		LB	7.44794	3.04836	17.8674	4.84336e-06
Kamba 10mM	7.02718	6.49185	7.02718	0.000118587		Kamba 10mM	8.86625	3.7625	15.8934	0.00117559
Roundup 10mM	9.02718	2.32193	9.02718	6.16194e-05		Roundup 10mM	4.77039	5.8042	13.7976	1.7228e-06
Cip 0.07µg/ml + Kamba	7.30219	6.87474	7.30219	0.0940293		Cip 0.07µg/ml + Kamba	6.54942	4.94871	13.8516	0.0773505
Cip 0.07µg/ml + Roundup	5.55325	7.73446	5.55325	1.3212e-05		Cip 0.07µg/ml + Roundup	3.38082	10.6237	8.93408	0.000922248
Repeat # (1/3/16):
Original Overnight titre		1700000000
	Titre 1 (Treatment)	Titre 1b (LB)	Cip 0.05 Plate	Frequency			Titre 2 (Treatment 2)	Titre 2b (LB)	Cip 0.05 Plate	Frequency
LB	2.93333e+09	2.46667e+09	3966.67	1.60811e-06		LB	4000000000	3.28333e+09	450000	0.000137056
Kamba 10mM	3.33333e+08	1280000000	10	7.8125e-09		Kamba 10mM	5.33333e+08	2.16667e+09	1216.67	5.61538e-07
Roundup 10mM	185000000	1.81667e+08	2850	1.56881e-05		Roundup 10mM	104000000	1.96667e+09	137500	6.99153e-05
Cip 0.07µg/ml + Kamba	186000000	1400000000	290	2.07143e-07		Cip 0.07µg/ml + Kamba	150000000	720000000	500000	0.000694444
Cip 0.07µg/ml + Roundup	115000000	700000000	22506	3.21514e-05		Cip 0.07µg/ml + Roundup	2900000	1340000000	402000	0.0003
Number of Generations:						Number of Generations:
	Titre 1 (Treatment)	Titre 1b (LB)	Total	Frequency Per Generation			Titre 2 (Treatment 2)	Titre 2b (LB)	Total	Frequency Per Generation
LB	10.7528	3.07195	10.7528	1.49553e-07		LB	7.09132	3.03709	17.8441	7.68073e-06
Kamba 10mM	7.61529	5.26303	7.61529	1.0259e-09		Kamba 10mM	7.32193	5.3443	14.9372	3.75932e-08
Roundup 10mM	6.76585	3.2957	6.76585	2.31872e-06		Roundup 10mM	5.81291	7.56303	12.5788	5.5582e-06
Cip 0.07µg/ml + Kamba	6.77362	6.23398	6.77362	3.05808e-08		Cip 0.07µg/ml + Kamba	6.33352	5.58496	13.1071	5.29821e-05
Cip 0.07µg/ml + Roundup	6.07996	5.92765	6.07996	5.2881e-06		Cip 0.07µg/ml + Roundup	1.33442	12.1739	7.41437	4.04619e-05
	Average Mutation Frequency		SEM Mutation Frequency
	Treatment 1	Treatment 1 + 2	Treatment 1	Treatment 1 + 2
LB	1.34719e-05	6.18997e-05	1.156e-05	2.22913e-05
Kamba 10mM	0.000141431	0.00318644	0.000138402	0.00310023
Roundup 10mM	0.000320305	0.000408809	0.000167699	0.000352418
Cip 0.07µg/ml + Kamba	0.114767	0.180442	0.114371	0.178199
Cip 0.07µg/ml + Roundup	0.0967692	0.276619	0.0773738	0.192704
	Average Number of Generations:
	Titre 1	Titre 1b	Titre 2	Titre 2b	Sum
LB	10.1555	3.97024	7.25114	3.10637	24.4832
Kamba 10mM	7.77906	5.75256	7.19368	4.75753	25.4828
Roundup 10mM	8.09715	3.04355	5.73853	5.91638	22.7956
Cip 0.07µg/ml + Kamba	5.92158	6.84235	7.33834	5.55641	25.6587
Cip 0.07µg/ml + Roundup	3.37876	8.9923	4.64514	11.4354	28.4516
PER GENERATION	Average Mutation Frequency		SEM Mutation Frequency
	Treatment 1	Treatment 1 + 2	Treatment 1	Treatment 1 + 2
LB	1.29266e-06	3.56599e-06	1.10957e-06	1.27444e-06
Kamba 10mM	2.00545e-05	0.000200667	1.97085e-05	0.000195031
Roundup 10mM	3.77203e-05	2.90691e-05	1.87575e-05	2.46927e-05
Cip 0.07µg/ml + Kamba	0.0157423	0.0130335	0.0156574	0.0128635
Cip 0.07µg/ml + Roundup	0.202489	0.0278506	0.153831	0.0170701
Data reported in MS in blue

## Sheet: E. coli Rup
E. coli Cip and Roundup mutation frequencies per generation						Mutation Frequency = Cip0.06 Titre/LB
						Frequency per Generation = Mutation Frequency/Number of generations in treatment
Repeat #1						Treatment 1: after 2 subculturing steps		Treatment 2: after 4 subculturing steps
Original Overnight titre		2.36667e+09
	Titre 1 (Treatment)	Titre 1b (LB)	Cip 0.06 Plate	Frequency			Titre 2 (Treatment 2)	Titre 2b (LB)	Cip 0.06 Plate	Frequency
LB	2.36667e+09	2.16667e+09	10	4.61538e-09		LB	2300000000	1700000000	300	1.76471e-07
Roundup 10mM	1.86667e+09	900000000	10	1.11111e-08		Roundup 10mM	1.33333e+08	2800000000	10	3.57143e-09
Cip 0.06µg/ml + Roundup	2.66667e+08	8.66667e+08	600000	0.000692308		Cip 0.06µg/ml + Roundup	6.33333e+08	3500000000	9250000	0.00264286
Number of Generations:						Number of Generations:
	Titre 1 (Treatment)	Titre 1b (LB)	Total	Frequency Per Generation			Titre 2 (Treatment 2)	Titre 2b (LB)	Total	Frequency Per Generation
LB	13.2877	3.19455	13.2877	3.47342e-10		LB	13.2465	2.88583	26.5342	6.65068e-09
Roundup 10mM	12.9453	2.26946	12.9453	8.58311e-10		Roundup 10mM	9.48036	7.71425	22.4257	1.59256e-10
Cip 0.06µg/ml + Roundup	10.138	5.02237	10.138	6.82886e-05		Cip 0.06µg/ml + Roundup	14.5356	5.78825	24.6736	0.000107113
Repeat #2
Original Overnight titre		1.33333e+09
	Titre 1 (Treatment)	Titre 1b (LB)	Cip 0.06 Plate	Frequency			Titre 2 (Treatment 2)	Titre 2b (LB)	Cip 0.06 Plate	Frequency
LB	2.53333e+09	2.06667e+09	10	4.83871e-09		LB	1.83333e+09	1.53333e+09	10	6.52174e-09
Roundup 10mM	1000000000	2.06667e+09	10	4.83871e-09		Roundup 10mM	3.16667e+09	1000000000	10	1e-08
Cip 0.06µg/ml + Roundup	2.33333e+08	1700000000	2.63333e+06	0.00154902		Cip 0.06µg/ml + Roundup	1.33333e+08	1.83333e+09	47500	2.59091e-05
Number of Generations:						Number of Generations:
	Titre 1 (Treatment)	Titre 1b (LB)	Total	Frequency Per Generation			Titre 2 (Treatment 2)	Titre 2b (LB)	Total	Frequency Per Generation
LB	14.2137	3.0282	14.2137	3.40425e-10		LB	12.8211	3.06413	27.0349	2.41234e-10
Roundup 10mM	12.8727	4.36923	12.8727	3.7589e-10		Roundup 10mM	14.9507	1.65896	27.8234	3.5941e-10
Cip 0.06µg/ml + Roundup	10.7731	6.187	10.7731	0.000143785		Cip 0.06µg/ml + Roundup	12.4804	7.10329	23.2535	1.1142e-06
Repeat #3
Original Overnight titre		1.96667e+09
	Titre 1 (Treatment)	Titre 1b (LB)	Cip 0.06 Plate	Frequency			Titre 2 (Treatment 2)	Titre 2b (LB)	Cip 0.06 Plate	Frequency
LB	2.43333e+09	1.96667e+09	10	5.08475e-09		LB	2.46667e+09	2.33333e+09	10	4.28571e-09
Roundup 10mM	2.33333e+08	7.33333e+08	10	1.36364e-08		Roundup 10mM	6.66667e+08	2.96667e+09	10	3.37079e-09
Cip 0.06µg/ml + Roundup	60000000	1.46667e+08	150	1.02273e-06		Cip 0.06µg/ml + Roundup	7.66667e+08	3200000000	2333.33	7.29167e-07
Number of Generations:						Number of Generations:
	Titre 1 (Treatment)	Titre 1b (LB)	Total	Frequency Per Generation			Titre 2 (Treatment 2)	Titre 2b (LB)	Total	Frequency Per Generation
LB	13.5949	3.01475	13.5949	3.74019e-10		LB	13.3073	3.24176	26.9022	1.59307e-10
Roundup 10mM	10.2124	4.974	10.2124	1.33527e-09		Roundup 10mM	14.8023	5.47573	25.0147	1.34752e-10
Cip 0.06µg/ml + Roundup	8.25307	4.61143	8.25307	1.23921e-07		Cip 0.06µg/ml + Roundup	16.9633	5.38333	25.2163	2.89164e-08
Repeat #4
Original Overnight titre		1.46667e+09
	Titre 1 (Treatment)	Titre 1b (LB)	Cip 0.06 Plate	Frequency			Titre 2 (Treatment 2)	Titre 2b (LB)	Cip 0.06 Plate	Frequency
LB	2.43333e+09	1.36667e+09	10	7.31707e-09		LB	2.16667e+09	2200000000	10	4.54545e-09
Roundup 10mM	1.03333e+09	8.33333e+08	10	1.2e-08		Roundup 10mM	1800000000	2800000000	10	3.57143e-09
Cip 0.06µg/ml + Roundup	85000000	192500000	1.06667e+06	0.00554113		Cip 0.06µg/ml + Roundup	3.66667e+08	500000000	3400	6.8e-06
Number of Generations:						Number of Generations:
	Titre 1 (Treatment)	Titre 1b (LB)	Total	Frequency Per Generation			Titre 2 (Treatment 2)	Titre 2b (LB)	Total	Frequency Per Generation
LB	14.0181	2.48966	14.0181	5.21973e-10		LB	13.1203	3.34395	27.1384	1.67492e-10
Roundup 10mM	12.7825	3.01159	12.7825	9.38785e-10		Roundup 10mM	14.0884	3.95936	26.8709	1.32911e-10
Cip 0.06µg/ml + Roundup	9.17878	4.50125	9.17878	0.000603689		Cip 0.06µg/ml + Roundup	15.3966	3.76939	24.5754	2.76699e-07
	Average Mutation Frequency		SEM Mutation Frequency
	Treatment 1	Treatment 1 + 2	Treatment 1	Treatment 1 + 2
LB	5.46398e-09	4.79559e-08	6.2509e-10	4.28411e-08
Roundup 10mM	1.03965e-08	5.12841e-09	1.925e-09	1.62455e-09
Cip 0.06µg/ml + Roundup	0.00194587	0.000669074	0.00123953	0.00065795
	Average Number of Generations:
	Titre 1	Titre 1b	Titre 2	Titre 2b	SUM
LB	13.7786	2.93179	13.1238	3.13392	32.9681
Roundup 10mM	12.2032	3.65607	13.3304	4.70208	33.8918
Cip 0.07µg/ml + Roundup	9.58574	5.08051	14.844	5.51106	35.0213
PER GENERATION	Average Mutation Frequency		SEM Mutation Frequency
	Treatment 1	Treatment 1 + 2	Treatment 1	Treatment 1 + 2
LB	3.9594e-10	1.80468e-09	4.26306e-11	1.61544e-09
Roundup 10mM	8.77065e-10	1.96582e-10	1.96912e-10	5.46071e-11
Cip 0.06µg/ml + Roundup	0.000203972	2.71331e-05	0.000136431	2.66609e-05
Data reported in MS in blue
