# Supplementary material for: Agrichemicals and antibiotics in combination increase antibiotic resistance evolution
Source: PeerJ. 2018 Oct 12;6:e5801. doi: 10.7717/peerj.5801 (PMC6188010; doi:10.7717/peerj.5801)
Supplement: Supplemental Information 6 [file peerj-06-5801-s006.xlsx]

## Sheet: Comparisons
Well Row	Well Col	Content	Group	Blank corrected based on Raw Data (A-595)	Blank corrected based on Raw Data (A-595)	Blank corrected based on Raw Data (A-595)	Blank corrected based on Raw Data (A-595)	Blank corrected based on Raw Data (A-595)	Blank corrected based on Raw Data (A-595)	Blank corrected based on Raw Data (A-595)	Blank corrected based on Raw Data (A-595)	Blank corrected based on Raw Data (A-595)	Blank corrected based on Raw Data (A-595)	Blank corrected based on Raw Data (A-595)	Blank corrected based on Raw Data (A-595)	Blank corrected based on Raw Data (A-595)	Blank corrected based on Raw Data (A-595)	Blank corrected based on Raw Data (A-595)	Blank corrected based on Raw Data (A-595)	Blank corrected based on Raw Data (A-595)	Blank corrected based on Raw Data (A-595)	Blank corrected based on Raw Data (A-595)	Blank corrected based on Raw Data (A-595)	Blank corrected based on Raw Data (A-595)	Blank corrected based on Raw Data (A-595)	Blank corrected based on Raw Data (A-595)	Blank corrected based on Raw Data (A-595)	Blank corrected based on Raw Data (A-595)	Blank corrected based on Raw Data (A-595)	Blank corrected based on Raw Data (A-595)	Blank corrected based on Raw Data (A-595)	Blank corrected based on Raw Data (A-595)	Blank corrected based on Raw Data (A-595)	Blank corrected based on Raw Data (A-595)	Blank corrected based on Raw Data (A-595)	Blank corrected based on Raw Data (A-595)	Blank corrected based on Raw Data (A-595)	Blank corrected based on Raw Data (A-595)	Blank corrected based on Raw Data (A-595)	Blank corrected based on Raw Data (A-595)	Blank corrected based on Raw Data (A-595)	Blank corrected based on Raw Data (A-595)	Blank corrected based on Raw Data (A-595)	Blank corrected based on Raw Data (A-595)	Blank corrected based on Raw Data (A-595)	Blank corrected based on Raw Data (A-595)	Blank corrected based on Raw Data (A-595)	Blank corrected based on Raw Data (A-595)	Blank corrected based on Raw Data (A-595)
		Time		0 h	0 h 6 min	0 h 12 min	0 h 18 min	0 h 24 min	0 h 30 min	0 h 36 min	0 h 42 min	0 h 48 min	0 h 54 min	1 h	1 h 6 min	1 h 12 min	1 h 18 min	1 h 24 min	1 h 30 min	1 h 36 min	1 h 42 min	1 h 48 min	1 h 54 min	2 h	2 h 6 min	2 h 12 min	2 h 18 min	2 h 24 min	2 h 30 min	2 h 36 min	2 h 42 min	2 h 48 min	2 h 54 min	3 h	3 h 6 min	3 h 12 min	3 h 18 min	3 h 24 min	3 h 30 min	3 h 36 min	3 h 42 min	3 h 48 min	3 h 54 min	4 h	4 h 6 min	4 h 12 min	4 h 18 min	4 h 24 min	4 h 30 min
A	1	Time (Hrs)	A	0										1										2										3										4
A	2	AH201 LB 1	A	0.007	0.008	0.008	0.008	0.009	0.012	0.009	0.014	0.016	0.018	0.021	0.023	0.031	0.034	0.039	0.046	0.054	0.063	0.072	0.087	0.101	0.12	0.142	0.17	0.193	0.209	0.232	0.265	0.291	0.303	0.321	0.337	0.358	0.379	0.4	0.42	0.439	0.461	0.48	0.499	0.524	0.54	0.553	0.563	0.574	0.579
A	3	AH201 LB 2	A	0.004	0.005	0.005	0.006	0.007	0.01	0.008	0.011	0.013	0.017	0.021	0.022	0.029	0.033	0.04	0.047	0.056	0.068	0.078	0.094	0.109	0.131	0.154	0.183	0.208	0.224	0.249	0.285	0.304	0.316	0.334	0.354	0.373	0.393	0.413	0.435	0.453	0.473	0.491	0.512	0.536	0.549	0.563	0.575	0.586	0.591
A	4	AH201 LB 3	A	0.009	0.012	0.011	0.013	0.011	0.015	0.013	0.016	0.017	0.022	0.02	0.026	0.033	0.039	0.041	0.051	0.058	0.068	0.08	0.095	0.108	0.128	0.15	0.178	0.204	0.22	0.244	0.28	0.301	0.312	0.331	0.35	0.369	0.388	0.41	0.428	0.449	0.468	0.489	0.509	0.533	0.549	0.563	0.574	0.586	0.591
A	5	AH201 LB 4	A	0.006	0.008	0.008	0.008	0.011	0.013	0.012	0.014	0.017	0.021	0.024	0.029	0.034	0.039	0.046	0.055	0.061	0.077	0.09	0.106	0.124	0.145	0.173	0.199	0.223	0.242	0.272	0.302	0.313	0.331	0.351	0.374	0.396	0.415	0.442	0.463	0.486	0.511	0.534	0.559	0.587	0.605	0.622	0.636	0.652	0.659
A	6	AH201 LB 5	A	0.009	0.009	0.011	0.01	0.01	0.015	0.015	0.018	0.018	0.021	0.023	0.028	0.034	0.039	0.043	0.051	0.058	0.071	0.081	0.096	0.111	0.132	0.157	0.183	0.208	0.22	0.245	0.28	0.3	0.315	0.331	0.35	0.37	0.39	0.414	0.43	0.45	0.469	0.49	0.508	0.532	0.552	0.564	0.575	0.586	0.593
		LB Average		0.007	0.0084	0.0086	0.009	0.0096	0.013	0.0114	0.0146	0.0162	0.0198	0.0218	0.0256	0.0322	0.0368	0.0418	0.05	0.0574	0.0694	0.0802	0.0956	0.1106	0.1312	0.1552	0.1826	0.2072	0.223	0.2484	0.2824	0.3018	0.3154	0.3336	0.353	0.3732	0.393	0.4158	0.4352	0.4554	0.4764	0.4968	0.5174	0.5424	0.559	0.573	0.5846	0.5968	0.6026
		SEM		0.000948683	0.0011225	0.0011225	0.00118322	0.000748331	0.000948683	0.00128841	0.00116619	0.000860233	0.000969536	0.000734847	0.00136382	0.000969536	0.00135647	0.00124097	0.00161245	0.00116619	0.00229347	0.00290517	0.00304302	0.00374967	0.00404228	0.00511273	0.0047392	0.00481041	0.00536656	0.00654675	0.00593801	0.00354119	0.00452327	0.00487442	0.00598331	0.00624019	0.00597495	0.00700286	0.00735799	0.00800375	0.00886341	0.00950474	0.0106236	0.0113252	0.0116748	0.0124137	0.0130484	0.0139943	0.0143164
		AH214 LB 1	A	0.006	0.007	0.009	0.009	0.01	0.01	0.013	0.015	0.016	0.019	0.022	0.027	0.03	0.037	0.041	0.047	0.055	0.066	0.079	0.092	0.108	0.128	0.154	0.177	0.197	0.214	0.24	0.275	0.289	0.306	0.327	0.351	0.379	0.403	0.425	0.451	0.473	0.498	0.524	0.547	0.58	0.603	0.622	0.636	0.657	0.674
		AH214 LB 2	A	0.01	0.01	0.011	0.011	0.011	0.013	0.014	0.018	0.02	0.024	0.03	0.036	0.039	0.048	0.055	0.065	0.076	0.089	0.107	0.125	0.149	0.176	0.203	0.216	0.242	0.274	0.291	0.307	0.327	0.351	0.376	0.4	0.425	0.448	0.471	0.497	0.519	0.544	0.573	0.596	0.619	0.636	0.653	0.67	0.686	0.702
		AH214 LB 3	A	0.012	0.016	0.018	0.017	0.02	0.021	0.025	0.028	0.031	0.036	0.042	0.049	0.055	0.065	0.073	0.085	0.099	0.115	0.137	0.16	0.186	0.216	0.231	0.257	0.282	0.296	0.313	0.339	0.362	0.386	0.41	0.434	0.459	0.483	0.505	0.53	0.559	0.585	0.606	0.623	0.642	0.656	0.67	0.687	0.703	0.716
		AH214 LB 4	A	0.015	0.016	0.018	0.018	0.019	0.02	0.023	0.025	0.027	0.032	0.038	0.043	0.049	0.057	0.064	0.076	0.085	0.097	0.118	0.137	0.159	0.187	0.219	0.235	0.256	0.288	0.305	0.323	0.345	0.368	0.394	0.42	0.444	0.467	0.49	0.516	0.541	0.568	0.595	0.614	0.632	0.655	0.67	0.687	0.705	0.719
		AH214 LB 5	A	0.014	0.014	0.017	0.017	0.019	0.019	0.023	0.024	0.026	0.028	0.032	0.037	0.04	0.046	0.05	0.061	0.068	0.077	0.093	0.106	0.125	0.145	0.17	0.195	0.211	0.229	0.259	0.294	0.307	0.322	0.343	0.367	0.393	0.417	0.441	0.465	0.487	0.51	0.534	0.558	0.586	0.613	0.634	0.65	0.672	0.687
		LB Average		0.0114	0.0126	0.0146	0.0144	0.0158	0.0166	0.0196	0.022	0.024	0.0278	0.0328	0.0384	0.0426	0.0506	0.0566	0.0668	0.0766	0.0888	0.1068	0.124	0.1454	0.1704	0.1954	0.216	0.2376	0.2602	0.2816	0.3076	0.326	0.3466	0.37	0.3944	0.42	0.4436	0.4664	0.4918	0.5158	0.541	0.5664	0.5876	0.6118	0.6326	0.6498	0.666	0.6846	0.6996
		SEM		0.0016	0.00177764	0.00191311	0.00183303	0.00217715	0.0021587	0.0025219	0.00238747	0.00266458	0.00297321	0.00344093	0.00368239	0.00431972	0.00480208	0.00553715	0.00649923	0.00746056	0.00840476	0.010002	0.0118617	0.01353	0.015539	0.0145623	0.0141492	0.0153056	0.0163597	0.0138982	0.0111158	0.0130154	0.0146342	0.0154758	0.0156352	0.0150532	0.0149586	0.0148782	0.0149245	0.0160823	0.016559	0.0162438	0.0150751	0.0123467	0.0107731	0.00961457	0.0101341	0.00915751	0.00855921
B	1		B
B	2	AH201 Roundup 1	B	0.012	0.014	0.016	0.016	0.015	0.019	0.019	0.021	0.023	0.024	0.03	0.031	0.036	0.041	0.045	0.051	0.053	0.067	0.072	0.083	0.088	0.1	0.116	0.132	0.146	0.168	0.185	0.208	0.228	0.247	0.271	0.302	0.322	0.342	0.364	0.386	0.413	0.44	0.465	0.488	0.509	0.533	0.558	0.582	0.605	0.629
B	3	AH201 Roundup 2	B	0.013	0.017	0.015	0.017	0.014	0.017	0.018	0.018	0.023	0.024	0.031	0.032	0.038	0.042	0.048	0.054	0.058	0.07	0.076	0.089	0.095	0.107	0.122	0.14	0.157	0.181	0.199	0.221	0.242	0.261	0.287	0.315	0.334	0.35	0.374	0.396	0.424	0.451	0.474	0.497	0.516	0.543	0.565	0.59	0.613	0.639
B	4	AH201 Roundup 3	B	0.01	0.015	0.011	0.014	0.009	0.015	0.013	0.016	0.018	0.019	0.025	0.026	0.033	0.037	0.042	0.049	0.051	0.063	0.072	0.083	0.09	0.104	0.12	0.136	0.152	0.174	0.193	0.215	0.237	0.255	0.282	0.31	0.331	0.347	0.369	0.398	0.422	0.447	0.472	0.498	0.515	0.537	0.565	0.588	0.613	0.636
B	5	AH201 Roundup 4	B	0.016	0.018	0.017	0.017	0.015	0.018	0.017	0.018	0.024	0.024	0.033	0.032	0.042	0.045	0.049	0.056	0.062	0.075	0.084	0.1	0.113	0.126	0.148	0.169	0.191	0.215	0.234	0.263	0.288	0.311	0.336	0.358	0.378	0.402	0.43	0.457	0.486	0.515	0.542	0.566	0.59	0.622	0.65	0.677	0.712	0.736
B	6	AH201 Roundup 5	B	0.018	0.019	0.016	0.018	0.018	0.019	0.018	0.021	0.023	0.024	0.03	0.032	0.039	0.042	0.048	0.052	0.056	0.068	0.079	0.089	0.098	0.109	0.126	0.142	0.16	0.18	0.199	0.221	0.246	0.262	0.291	0.315	0.336	0.353	0.378	0.404	0.432	0.456	0.48	0.507	0.526	0.549	0.576	0.6	0.623	0.65
		Roundup Average		0.0138	0.0166	0.015	0.0164	0.0142	0.0176	0.017	0.0188	0.0222	0.023	0.0298	0.0306	0.0376	0.0414	0.0464	0.0524	0.056	0.0686	0.0766	0.0888	0.0968	0.1092	0.1264	0.1438	0.1612	0.1836	0.202	0.2256	0.2482	0.2672	0.2934	0.32	0.3402	0.3588	0.383	0.4082	0.4354	0.4618	0.4866	0.5112	0.5312	0.5568	0.5828	0.6074	0.6332	0.658
		SEM		0.00142829	0.000927362	0.00104881	0.000678233	0.00146287	0.000748331	0.00104881	0.000969536	0.00106771	0.001	0.00131909	0.00116619	0.00150333	0.00128841	0.00128841	0.0012083	0.00192354	0.00196469	0.00227156	0.00310483	0.00442041	0.00446542	0.0056356	0.00652993	0.00781921	0.00818902	0.00840238	0.00965194	0.0103942	0.0112712	0.0111651	0.00979285	0.00974885	0.0109517	0.0119833	0.0125395	0.0130062	0.0135551	0.0140556	0.0140264	0.0149513	0.0165239	0.0170452	0.0176397	0.0199058	0.0197914
		AH214 Roundup 1	B	0.008	0.013	0.011	0.012	0.011	0.013	0.015	0.014	0.018	0.02	0.026	0.029	0.033	0.037	0.044	0.05	0.055	0.063	0.072	0.082	0.093	0.106	0.12	0.133	0.149	0.165	0.181	0.197	0.215	0.233	0.249	0.271	0.297	0.319	0.332	0.353	0.381	0.406	0.434	0.464	0.493	0.527	0.556	0.583	0.612	0.641
		AH214 Roundup 2	B	0.014	0.017	0.018	0.016	0.016	0.018	0.02	0.021	0.026	0.029	0.033	0.039	0.046	0.052	0.06	0.068	0.077	0.09	0.102	0.115	0.131	0.143	0.159	0.176	0.192	0.209	0.225	0.244	0.26	0.283	0.299	0.318	0.333	0.352	0.38	0.404	0.431	0.458	0.487	0.521	0.549	0.575	0.605	0.634	0.662	0.695
		AH214 Roundup 3	B	0.015	0.017	0.016	0.014	0.013	0.013	0.014	0.015	0.02	0.025	0.032	0.037	0.045	0.051	0.062	0.072	0.087	0.103	0.118	0.138	0.158	0.176	0.194	0.212	0.229	0.248	0.264	0.283	0.301	0.317	0.33	0.352	0.377	0.4	0.426	0.454	0.486	0.513	0.539	0.568	0.595	0.623	0.655	0.683	0.705	0.723
		AH214 Roundup 4	B	0.019	0.02	0.018	0.016	0.015	0.018	0.02	0.02	0.025	0.027	0.034	0.038	0.045	0.051	0.06	0.069	0.08	0.097	0.108	0.126	0.146	0.164	0.185	0.204	0.223	0.243	0.261	0.28	0.299	0.32	0.332	0.352	0.378	0.402	0.428	0.457	0.485	0.517	0.544	0.572	0.599	0.629	0.657	0.69	0.715	0.735
		AH214 Roundup 5	B	0.023	0.021	0.023	0.02	0.019	0.021	0.021	0.023	0.028	0.031	0.036	0.041	0.045	0.05	0.058	0.065	0.072	0.081	0.09	0.102	0.115	0.126	0.138	0.154	0.167	0.184	0.2	0.216	0.235	0.254	0.274	0.296	0.321	0.332	0.353	0.377	0.403	0.429	0.457	0.489	0.521	0.554	0.58	0.609	0.638	0.667
		RoundupAverage		0.0158	0.0176	0.0172	0.0156	0.0148	0.0166	0.018	0.0186	0.0234	0.0264	0.0322	0.0368	0.0428	0.0482	0.0568	0.0648	0.0742	0.0868	0.098	0.1126	0.1286	0.143	0.1592	0.1758	0.192	0.2098	0.2262	0.244	0.262	0.2814	0.2968	0.3178	0.3412	0.361	0.3838	0.409	0.4372	0.4646	0.4922	0.5228	0.5514	0.5816	0.6106	0.6398	0.6664	0.6922
		SEM		0.00251794	0.0014	0.00193391	0.00132665	0.00135647	0.00156844	0.00144914	0.00174929	0.0018868	0.0018868	0.00168523	0.00205913	0.00245764	0.0028178	0.0032619	0.00386523	0.00537959	0.00698856	0.00792465	0.0096933	0.0114569	0.0126254	0.0138975	0.014854	0.0154984	0.0161784	0.0163872	0.0170441	0.0170763	0.0171073	0.0160481	0.015819	0.0159135	0.0171581	0.0192104	0.0206325	0.0212518	0.0221734	0.0218252	0.0212918	0.0206243	0.0196815	0.0200913	0.0207302	0.0195412	0.0173851
C	1		C
C	2	AH201 Tet 1	C	0.003	0.009	0.003	0.004	0.004	0.007	0.009	0.011	0.01	0.014	0.018	0.02	0.026	0.029	0.036	0.042	0.049	0.06	0.07	0.086	0.098	0.122	0.142	0.167	0.194	0.213	0.237	0.266	0.293	0.301	0.321	0.343	0.362	0.381	0.402	0.42	0.44	0.46	0.477	0.498	0.523	0.54	0.549	0.564	0.571	0.58
C	3	AH201 Tet 2	C	0.002	0.008	0.005	0.004	0.007	0.006	0.01	0.011	0.012	0.015	0.021	0.024	0.028	0.033	0.039	0.046	0.055	0.066	0.077	0.093	0.109	0.133	0.153	0.183	0.209	0.222	0.251	0.283	0.295	0.311	0.331	0.35	0.37	0.388	0.409	0.426	0.447	0.465	0.481	0.502	0.524	0.542	0.553	0.564	0.576	0.583
C	4	AH201 Tet 3	C	0.0001	0.004	0.005	0.004	0.006	0.004	0.008	0.01	0.01	0.012	0.018	0.019	0.025	0.033	0.036	0.041	0.051	0.061	0.07	0.089	0.103	0.125	0.148	0.175	0.203	0.217	0.242	0.272	0.292	0.306	0.324	0.346	0.365	0.383	0.404	0.422	0.443	0.462	0.478	0.499	0.523	0.542	0.555	0.567	0.576	0.587
C	5	AH201 Tet 4	C	0.003	0.005	0.002	0.008	0.005	0.008	0.009	0.012	0.015	0.015	0.024	0.024	0.032	0.037	0.047	0.055	0.064	0.076	0.09	0.105	0.126	0.154	0.181	0.209	0.229	0.251	0.288	0.309	0.323	0.338	0.361	0.383	0.406	0.43	0.455	0.475	0.501	0.526	0.547	0.575	0.601	0.619	0.637	0.653	0.664	0.673
C	6	AH201 Tet 5	C	0.003	0.008	0.005	0.005	0.006	0.008	0.012	0.012	0.013	0.015	0.02	0.024	0.028	0.035	0.039	0.046	0.058	0.065	0.076	0.09	0.106	0.128	0.147	0.174	0.201	0.218	0.244	0.272	0.299	0.311	0.328	0.349	0.365	0.388	0.408	0.426	0.446	0.465	0.483	0.504	0.524	0.547	0.559	0.573	0.583	0.593
		Tet Average		0.00222	0.0068	0.004	0.005	0.0056	0.0066	0.0096	0.0112	0.012	0.0142	0.0202	0.0222	0.0278	0.0334	0.0394	0.046	0.0554	0.0656	0.0766	0.0926	0.1084	0.1324	0.1542	0.1816	0.2072	0.2242	0.2524	0.2804	0.3004	0.3134	0.333	0.3542	0.3736	0.394	0.4156	0.4338	0.4554	0.4756	0.4932	0.5156	0.539	0.558	0.5706	0.5842	0.594	0.6032
		SEM		0.000564269	0.000969536	0.000632456	0.000774597	0.000509902	0.000748331	0.000678233	0.000374166	0.000948683	0.000583095	0.00111355	0.00111355	0.0012	0.00132665	0.00201494	0.00246982	0.00265707	0.00283901	0.00365513	0.00329545	0.00476025	0.00569737	0.00692387	0.00730479	0.00595315	0.00685128	0.00917932	0.00765898	0.00577581	0.00642339	0.00720417	0.00730342	0.00820122	0.00910494	0.00993277	0.0103653	0.0114656	0.0126357	0.0134922	0.0148883	0.0155016	0.0152938	0.0166781	0.0172783	0.017604	0.0175852
			C
		AH214 Tet 1	C	-0.0008	0.001	-0.001	0.002	0.0007	0.003	0.003	0.006	0.007	0.011	0.015	0.019	0.022	0.029	0.034	0.04	0.05	0.057	0.069	0.083	0.098	0.119	0.139	0.163	0.189	0.199	0.225	0.257	0.279	0.291	0.309	0.33	0.353	0.375	0.397	0.421	0.447	0.474	0.498	0.519	0.542	0.567	0.593	0.613	0.63	0.65
		AH214 Tet 2	C	0.006	0.006	0.007	0.007	0.009	0.009	0.01	0.013	0.016	0.02	0.025	0.029	0.035	0.042	0.048	0.056	0.068	0.079	0.093	0.112	0.133	0.157	0.184	0.207	0.22	0.246	0.278	0.292	0.306	0.323	0.345	0.367	0.389	0.412	0.433	0.458	0.485	0.508	0.531	0.552	0.579	0.604	0.621	0.638	0.657	0.671
		AH214 Tet 3	C	0.007	0.009	0.008	0.011	0.011	0.012	0.013	0.017	0.021	0.026	0.031	0.039	0.045	0.054	0.063	0.074	0.088	0.102	0.119	0.143	0.168	0.197	0.221	0.233	0.265	0.287	0.3	0.317	0.336	0.359	0.383	0.405	0.426	0.451	0.476	0.503	0.525	0.545	0.575	0.6	0.616	0.631	0.649	0.661	0.677	0.689
		AH214 Tet 4	C	0.007	0.007	0.007	0.009	0.01	0.011	0.012	0.015	0.02	0.024	0.029	0.036	0.04	0.049	0.057	0.067	0.079	0.092	0.109	0.129	0.152	0.178	0.207	0.226	0.244	0.277	0.293	0.307	0.327	0.348	0.372	0.394	0.417	0.441	0.463	0.49	0.514	0.537	0.566	0.593	0.612	0.627	0.647	0.659	0.675	0.69
		AH214 Tet 5	C	0.006	0.009	0.007	0.009	0.01	0.01	0.011	0.012	0.015	0.019	0.022	0.027	0.03	0.036	0.041	0.047	0.057	0.065	0.075	0.09	0.105	0.124	0.142	0.166	0.191	0.203	0.226	0.255	0.283	0.294	0.308	0.326	0.349	0.37	0.392	0.416	0.437	0.465	0.489	0.513	0.531	0.553	0.577	0.603	0.623	0.638
		Tet Average		0.00504	0.0064	0.0056	0.0076	0.00814	0.009	0.0098	0.0126	0.0158	0.02	0.0244	0.03	0.0344	0.042	0.0486	0.0568	0.0684	0.079	0.093	0.1114	0.1312	0.155	0.1786	0.199	0.2218	0.2424	0.2644	0.2856	0.3062	0.323	0.3434	0.3644	0.3868	0.4098	0.4322	0.4576	0.4816	0.5058	0.5318	0.5554	0.576	0.5964	0.6174	0.6348	0.6524	0.6676
		SEM		0.00147702	0.00146969	0.00166132	0.00153623	0.00188669	0.00158114	0.001772	0.00186011	0.0024779	0.00258844	0.00282135	0.00352136	0.00398246	0.00446094	0.00524023	0.00624019	0.00694694	0.0083006	0.00957079	0.0113428	0.0133768	0.0150897	0.0166451	0.0147207	0.0148101	0.0182143	0.0162745	0.0127264	0.0113991	0.0137586	0.0155325	0.0161078	0.0158506	0.016539	0.0169157	0.0175801	0.0175089	0.0161102	0.0173361	0.0180793	0.0174442	0.015715	0.0143443	0.0117661	0.0111875	0.0103856
D	1		D
D	2	AH201 Tet + Rup 1	D	0.003	0.003	0.006	0.004	0.004	0.008	0.007	0.008	0.01	0.012	0.017	0.018	0.025	0.029	0.032	0.037	0.045	0.051	0.058	0.071	0.081	0.092	0.104	0.121	0.138	0.156	0.176	0.194	0.216	0.238	0.264	0.289	0.313	0.335	0.35	0.378	0.402	0.426	0.455	0.479	0.501	0.524	0.548	0.576	0.598	0.624
D	3	AH201 Tet + Rup 2	D	0.002	0	0.001	0.0004	0.003	0.004	0.002	0.006	0.007	0.009	0.016	0.017	0.021	0.028	0.033	0.039	0.048	0.053	0.062	0.075	0.085	0.099	0.111	0.132	0.15	0.169	0.189	0.21	0.232	0.254	0.284	0.305	0.327	0.344	0.369	0.393	0.418	0.442	0.468	0.493	0.514	0.537	0.562	0.587	0.61	0.637
D	4	AH201 Tet + Rup 3	D	-0.001	0.001	0.0002	-0.0002	0.001	0.003	0.004	0.007	0.008	0.011	0.016	0.016	0.02	0.025	0.029	0.035	0.045	0.051	0.059	0.071	0.082	0.093	0.107	0.124	0.143	0.163	0.18	0.202	0.222	0.246	0.272	0.299	0.322	0.338	0.361	0.386	0.411	0.436	0.461	0.486	0.51	0.531	0.556	0.582	0.604	0.631
D	5	AH201 Tet + Rup 4	D	0.002	0.0001	0.001	0.004	0.001	0.005	0.005	0.008	0.006	0.011	0.016	0.019	0.024	0.028	0.035	0.041	0.052	0.06	0.07	0.086	0.101	0.115	0.132	0.154	0.176	0.196	0.219	0.242	0.267	0.291	0.321	0.342	0.359	0.382	0.41	0.438	0.465	0.492	0.517	0.544	0.575	0.601	0.629	0.658	0.689	0.719
D	6	AH201 Tet + Rup 5	D	0.004	0.002	0.001	0.004	0.003	0.007	0.008	0.008	0.01	0.011	0.013	0.016	0.02	0.026	0.029	0.035	0.042	0.05	0.059	0.071	0.079	0.09	0.105	0.123	0.141	0.158	0.176	0.197	0.217	0.24	0.268	0.294	0.317	0.334	0.355	0.379	0.407	0.433	0.459	0.485	0.509	0.532	0.558	0.585	0.607	0.635
		Tet + Rup Average		0.002	0.00122	0.00184	0.00244	0.0024	0.0054	0.0052	0.0074	0.0082	0.0108	0.0156	0.0172	0.022	0.0272	0.0316	0.0374	0.0464	0.053	0.0616	0.0748	0.0856	0.0978	0.1118	0.1308	0.1496	0.1684	0.188	0.209	0.2308	0.2538	0.2818	0.3058	0.3276	0.3466	0.369	0.3948	0.4206	0.4458	0.472	0.4974	0.5218	0.545	0.5706	0.5976	0.6216	0.6492
		SEM		0.00083666	0.000573062	0.00105148	0.00096	0.0006	0.000927362	0.00106771	0.0004	0.0008	0.000489898	0.000678233	0.000583095	0.00104881	0.000734847	0.00116619	0.00116619	0.00169115	0.00181659	0.00220454	0.00290517	0.00396989	0.00455412	0.00519038	0.00609426	0.00688912	0.00725672	0.00810555	0.00868332	0.00948367	0.00970773	0.0103557	0.0094308	0.00819512	0.00901998	0.0107285	0.0111328	0.0114044	0.0118338	0.0114455	0.01186	0.0134663	0.0141527	0.014777	0.0152138	0.0169664	0.0175909
			D
		AH214 Tet + Rup 1	D	0.009	0.012	0.01	0.009	0.01	0.011	0.013	0.013	0.014	0.019	0.021	0.024	0.026	0.031	0.036	0.042	0.045	0.05	0.057	0.061	0.071	0.077	0.084	0.092	0.097	0.106	0.113	0.123	0.134	0.144	0.153	0.162	0.176	0.184	0.196	0.206	0.218	0.23	0.243	0.256	0.269	0.28	0.284	0.29	0.307	0.322
		AH214 Tet + Rup 2	D	0.018	0.015	0.017	0.015	0.016	0.017	0.02	0.02	0.022	0.027	0.031	0.036	0.041	0.046	0.055	0.06	0.066	0.075	0.083	0.093	0.104	0.111	0.12	0.13	0.134	0.144	0.152	0.162	0.173	0.182	0.194	0.202	0.213	0.224	0.237	0.246	0.259	0.271	0.285	0.288	0.296	0.307	0.321	0.337	0.357	0.376
		AH214 Tet + Rup 3	D	0.022	0.021	0.021	0.017	0.017	0.018	0.022	0.023	0.026	0.032	0.038	0.043	0.048	0.055	0.064	0.073	0.08	0.092	0.106	0.116	0.132	0.143	0.157	0.171	0.18	0.191	0.203	0.216	0.229	0.238	0.25	0.259	0.269	0.279	0.292	0.292	0.302	0.314	0.331	0.346	0.364	0.385	0.407	0.429	0.449	0.472
		AH214 Tet + Rup 4	D	0.018	0.018	0.018	0.015	0.016	0.016	0.02	0.02	0.022	0.026	0.031	0.035	0.04	0.046	0.054	0.062	0.068	0.079	0.087	0.1	0.111	0.122	0.138	0.149	0.161	0.171	0.185	0.198	0.211	0.225	0.236	0.246	0.258	0.268	0.281	0.292	0.296	0.304	0.319	0.333	0.352	0.369	0.39	0.413	0.435	0.455
		AH214 Tet + Rup 5	D	0.017	0.016	0.013	0.012	0.014	0.013	0.017	0.017	0.019	0.023	0.025	0.03	0.033	0.038	0.043	0.048	0.051	0.057	0.062	0.069	0.076	0.08	0.086	0.092	0.097	0.103	0.109	0.116	0.125	0.135	0.145	0.153	0.164	0.176	0.186	0.197	0.209	0.222	0.235	0.246	0.26	0.277	0.281	0.287	0.298	0.314
		Tet + Rup Average		0.0168	0.0164	0.0158	0.0136	0.0146	0.015	0.0184	0.0186	0.0206	0.0254	0.0292	0.0336	0.0376	0.0432	0.0504	0.057	0.062	0.0706	0.079	0.0878	0.0988	0.1066	0.117	0.1268	0.1338	0.143	0.1524	0.163	0.1744	0.1848	0.1956	0.2044	0.216	0.2262	0.2384	0.2466	0.2568	0.2682	0.2826	0.2938	0.3082	0.3236	0.3366	0.3512	0.3692	0.3878
		SEM		0.00213073	0.00150333	0.00193391	0.0014	0.001249	0.00130384	0.00156844	0.00169115	0.00198997	0.0021587	0.00290517	0.00317175	0.00374967	0.00406694	0.0049051	0.00545894	0.00626897	0.00760658	0.00889382	0.0101064	0.0113375	0.0125801	0.0143178	0.0156186	0.0167075	0.017404	0.0187872	0.019804	0.020488	0.020735	0.0211769	0.0213977	0.0210784	0.0210247	0.0214863	0.0202869	0.0192026	0.0186826	0.0193742	0.020011	0.0212612	0.0225601	0.0263716	0.0299506	0.0314522	0.032803
[truncated: 115 more columns]

## Sheet: AH201 Blank Corrected
Well Row	Well Col	Content	Group	Blank corrected based on Raw Data (A-595)	Blank corrected based on Raw Data (A-595)	Blank corrected based on Raw Data (A-595)	Blank corrected based on Raw Data (A-595)	Blank corrected based on Raw Data (A-595)	Blank corrected based on Raw Data (A-595)	Blank corrected based on Raw Data (A-595)	Blank corrected based on Raw Data (A-595)	Blank corrected based on Raw Data (A-595)	Blank corrected based on Raw Data (A-595)	Blank corrected based on Raw Data (A-595)	Blank corrected based on Raw Data (A-595)	Blank corrected based on Raw Data (A-595)	Blank corrected based on Raw Data (A-595)	Blank corrected based on Raw Data (A-595)	Blank corrected based on Raw Data (A-595)	Blank corrected based on Raw Data (A-595)	Blank corrected based on Raw Data (A-595)	Blank corrected based on Raw Data (A-595)	Blank corrected based on Raw Data (A-595)	Blank corrected based on Raw Data (A-595)	Blank corrected based on Raw Data (A-595)	Blank corrected based on Raw Data (A-595)	Blank corrected based on Raw Data (A-595)	Blank corrected based on Raw Data (A-595)	Blank corrected based on Raw Data (A-595)	Blank corrected based on Raw Data (A-595)	Blank corrected based on Raw Data (A-595)	Blank corrected based on Raw Data (A-595)	Blank corrected based on Raw Data (A-595)	Blank corrected based on Raw Data (A-595)	Blank corrected based on Raw Data (A-595)	Blank corrected based on Raw Data (A-595)	Blank corrected based on Raw Data (A-595)	Blank corrected based on Raw Data (A-595)	Blank corrected based on Raw Data (A-595)	Blank corrected based on Raw Data (A-595)	Blank corrected based on Raw Data (A-595)	Blank corrected based on Raw Data (A-595)	Blank corrected based on Raw Data (A-595)	Blank corrected based on Raw Data (A-595)	Blank corrected based on Raw Data (A-595)	Blank corrected based on Raw Data (A-595)	Blank corrected based on Raw Data (A-595)	Blank corrected based on Raw Data (A-595)	Blank corrected based on Raw Data (A-595)
		Time		0 h	0 h 6 min	0 h 12 min	0 h 18 min	0 h 24 min	0 h 30 min	0 h 36 min	0 h 42 min	0 h 48 min	0 h 54 min	1 h	1 h 6 min	1 h 12 min	1 h 18 min	1 h 24 min	1 h 30 min	1 h 36 min	1 h 42 min	1 h 48 min	1 h 54 min	2 h	2 h 6 min	2 h 12 min	2 h 18 min	2 h 24 min	2 h 30 min	2 h 36 min	2 h 42 min	2 h 48 min	2 h 54 min	3 h	3 h 6 min	3 h 12 min	3 h 18 min	3 h 24 min	3 h 30 min	3 h 36 min	3 h 42 min	3 h 48 min	3 h 54 min	4 h	4 h 6 min	4 h 12 min	4 h 18 min	4 h 24 min	4 h 30 min
A	1	Time (Hrs)	A	0										1										2										3										4
A	2	LB 1	A	0.007	0.008	0.008	0.008	0.009	0.012	0.009	0.014	0.016	0.018	0.021	0.023	0.031	0.034	0.039	0.046	0.054	0.063	0.072	0.087	0.101	0.12	0.142	0.17	0.193	0.209	0.232	0.265	0.291	0.303	0.321	0.337	0.358	0.379	0.4	0.42	0.439	0.461	0.48	0.499	0.524	0.54	0.553	0.563	0.574	0.579
A	3	LB 2	A	0.004	0.005	0.005	0.006	0.007	0.01	0.008	0.011	0.013	0.017	0.021	0.022	0.029	0.033	0.04	0.047	0.056	0.068	0.078	0.094	0.109	0.131	0.154	0.183	0.208	0.224	0.249	0.285	0.304	0.316	0.334	0.354	0.373	0.393	0.413	0.435	0.453	0.473	0.491	0.512	0.536	0.549	0.563	0.575	0.586	0.591
A	4	LB 3	A	0.009	0.012	0.011	0.013	0.011	0.015	0.013	0.016	0.017	0.022	0.02	0.026	0.033	0.039	0.041	0.051	0.058	0.068	0.08	0.095	0.108	0.128	0.15	0.178	0.204	0.22	0.244	0.28	0.301	0.312	0.331	0.35	0.369	0.388	0.41	0.428	0.449	0.468	0.489	0.509	0.533	0.549	0.563	0.574	0.586	0.591
A	5	LB 4	A	0.006	0.008	0.008	0.008	0.011	0.013	0.012	0.014	0.017	0.021	0.024	0.029	0.034	0.039	0.046	0.055	0.061	0.077	0.09	0.106	0.124	0.145	0.173	0.199	0.223	0.242	0.272	0.302	0.313	0.331	0.351	0.374	0.396	0.415	0.442	0.463	0.486	0.511	0.534	0.559	0.587	0.605	0.622	0.636	0.652	0.659
A	6	LB 5	A	0.009	0.009	0.011	0.01	0.01	0.015	0.015	0.018	0.018	0.021	0.023	0.028	0.034	0.039	0.043	0.051	0.058	0.071	0.081	0.096	0.111	0.132	0.157	0.183	0.208	0.22	0.245	0.28	0.3	0.315	0.331	0.35	0.37	0.39	0.414	0.43	0.45	0.469	0.49	0.508	0.532	0.552	0.564	0.575	0.586	0.593
		LB Average		0.007	0.0084	0.0086	0.009	0.0096	0.013	0.0114	0.0146	0.0162	0.0198	0.0218	0.0256	0.0322	0.0368	0.0418	0.05	0.0574	0.0694	0.0802	0.0956	0.1106	0.1312	0.1552	0.1826	0.2072	0.223	0.2484	0.2824	0.3018	0.3154	0.3336	0.353	0.3732	0.393	0.4158	0.4352	0.4554	0.4764	0.4968	0.5174	0.5424	0.559	0.573	0.5846	0.5968	0.6026
		SEM		0.000948683	0.0011225	0.0011225	0.00118322	0.000748331	0.000948683	0.00128841	0.00116619	0.000860233	0.000969536	0.000734847	0.00136382	0.000969536	0.00135647	0.00124097	0.00161245	0.00116619	0.00229347	0.00290517	0.00304302	0.00374967	0.00404228	0.00511273	0.0047392	0.00481041	0.00536656	0.00654675	0.00593801	0.00354119	0.00452327	0.00487442	0.00598331	0.00624019	0.00597495	0.00700286	0.00735799	0.00800375	0.00886341	0.00950474	0.0106236	0.0113252	0.0116748	0.0124137	0.0130484	0.0139943	0.0143164
B	1		B
B	2	Rup 1	B	0.012	0.014	0.016	0.016	0.015	0.019	0.019	0.021	0.023	0.024	0.03	0.031	0.036	0.041	0.045	0.051	0.053	0.067	0.072	0.083	0.088	0.1	0.116	0.132	0.146	0.168	0.185	0.208	0.228	0.247	0.271	0.302	0.322	0.342	0.364	0.386	0.413	0.44	0.465	0.488	0.509	0.533	0.558	0.582	0.605	0.629
B	3	Rup 2	B	0.013	0.017	0.015	0.017	0.014	0.017	0.018	0.018	0.023	0.024	0.031	0.032	0.038	0.042	0.048	0.054	0.058	0.07	0.076	0.089	0.095	0.107	0.122	0.14	0.157	0.181	0.199	0.221	0.242	0.261	0.287	0.315	0.334	0.35	0.374	0.396	0.424	0.451	0.474	0.497	0.516	0.543	0.565	0.59	0.613	0.639
B	4	Rup 3	B	0.01	0.015	0.011	0.014	0.009	0.015	0.013	0.016	0.018	0.019	0.025	0.026	0.033	0.037	0.042	0.049	0.051	0.063	0.072	0.083	0.09	0.104	0.12	0.136	0.152	0.174	0.193	0.215	0.237	0.255	0.282	0.31	0.331	0.347	0.369	0.398	0.422	0.447	0.472	0.498	0.515	0.537	0.565	0.588	0.613	0.636
B	5	Rup 4	B	0.016	0.018	0.017	0.017	0.015	0.018	0.017	0.018	0.024	0.024	0.033	0.032	0.042	0.045	0.049	0.056	0.062	0.075	0.084	0.1	0.113	0.126	0.148	0.169	0.191	0.215	0.234	0.263	0.288	0.311	0.336	0.358	0.378	0.402	0.43	0.457	0.486	0.515	0.542	0.566	0.59	0.622	0.65	0.677	0.712	0.736
B	6	Rup 5	B	0.018	0.019	0.016	0.018	0.018	0.019	0.018	0.021	0.023	0.024	0.03	0.032	0.039	0.042	0.048	0.052	0.056	0.068	0.079	0.089	0.098	0.109	0.126	0.142	0.16	0.18	0.199	0.221	0.246	0.262	0.291	0.315	0.336	0.353	0.378	0.404	0.432	0.456	0.48	0.507	0.526	0.549	0.576	0.6	0.623	0.65
		Rup Average		0.0138	0.0166	0.015	0.0164	0.0142	0.0176	0.017	0.0188	0.0222	0.023	0.0298	0.0306	0.0376	0.0414	0.0464	0.0524	0.056	0.0686	0.0766	0.0888	0.0968	0.1092	0.1264	0.1438	0.1612	0.1836	0.202	0.2256	0.2482	0.2672	0.2934	0.32	0.3402	0.3588	0.383	0.4082	0.4354	0.4618	0.4866	0.5112	0.5312	0.5568	0.5828	0.6074	0.6332	0.658
		SEM		0.00142829	0.000927362	0.00104881	0.000678233	0.00146287	0.000748331	0.00104881	0.000969536	0.00106771	0.001	0.00131909	0.00116619	0.00150333	0.00128841	0.00128841	0.0012083	0.00192354	0.00196469	0.00227156	0.00310483	0.00442041	0.00446542	0.0056356	0.00652993	0.00781921	0.00818902	0.00840238	0.00965194	0.0103942	0.0112712	0.0111651	0.00979285	0.00974885	0.0109517	0.0119833	0.0125395	0.0130062	0.0135551	0.0140556	0.0140264	0.0149513	0.0165239	0.0170452	0.0176397	0.0199058	0.0197914
C	1		C
C	2	Tet 1	C	0.003	0.009	0.003	0.004	0.004	0.007	0.009	0.011	0.01	0.014	0.018	0.02	0.026	0.029	0.036	0.042	0.049	0.06	0.07	0.086	0.098	0.122	0.142	0.167	0.194	0.213	0.237	0.266	0.293	0.301	0.321	0.343	0.362	0.381	0.402	0.42	0.44	0.46	0.477	0.498	0.523	0.54	0.549	0.564	0.571	0.58
C	3	Tet 2	C	0.002	0.008	0.005	0.004	0.007	0.006	0.01	0.011	0.012	0.015	0.021	0.024	0.028	0.033	0.039	0.046	0.055	0.066	0.077	0.093	0.109	0.133	0.153	0.183	0.209	0.222	0.251	0.283	0.295	0.311	0.331	0.35	0.37	0.388	0.409	0.426	0.447	0.465	0.481	0.502	0.524	0.542	0.553	0.564	0.576	0.583
C	4	Tet 3	C	0.0001	0.004	0.005	0.004	0.006	0.004	0.008	0.01	0.01	0.012	0.018	0.019	0.025	0.033	0.036	0.041	0.051	0.061	0.07	0.089	0.103	0.125	0.148	0.175	0.203	0.217	0.242	0.272	0.292	0.306	0.324	0.346	0.365	0.383	0.404	0.422	0.443	0.462	0.478	0.499	0.523	0.542	0.555	0.567	0.576	0.587
C	5	Tet 4	C	0.003	0.005	0.002	0.008	0.005	0.008	0.009	0.012	0.015	0.015	0.024	0.024	0.032	0.037	0.047	0.055	0.064	0.076	0.09	0.105	0.126	0.154	0.181	0.209	0.229	0.251	0.288	0.309	0.323	0.338	0.361	0.383	0.406	0.43	0.455	0.475	0.501	0.526	0.547	0.575	0.601	0.619	0.637	0.653	0.664	0.673
C	6	Tet 5	C	0.003	0.008	0.005	0.005	0.006	0.008	0.012	0.012	0.013	0.015	0.02	0.024	0.028	0.035	0.039	0.046	0.058	0.065	0.076	0.09	0.106	0.128	0.147	0.174	0.201	0.218	0.244	0.272	0.299	0.311	0.328	0.349	0.365	0.388	0.408	0.426	0.446	0.465	0.483	0.504	0.524	0.547	0.559	0.573	0.583	0.593
		Tet Average		0.00222	0.0068	0.004	0.005	0.0056	0.0066	0.0096	0.0112	0.012	0.0142	0.0202	0.0222	0.0278	0.0334	0.0394	0.046	0.0554	0.0656	0.0766	0.0926	0.1084	0.1324	0.1542	0.1816	0.2072	0.2242	0.2524	0.2804	0.3004	0.3134	0.333	0.3542	0.3736	0.394	0.4156	0.4338	0.4554	0.4756	0.4932	0.5156	0.539	0.558	0.5706	0.5842	0.594	0.6032
		SEM		0.000564269	0.000969536	0.000632456	0.000774597	0.000509902	0.000748331	0.000678233	0.000374166	0.000948683	0.000583095	0.00111355	0.00111355	0.0012	0.00132665	0.00201494	0.00246982	0.00265707	0.00283901	0.00365513	0.00329545	0.00476025	0.00569737	0.00692387	0.00730479	0.00595315	0.00685128	0.00917932	0.00765898	0.00577581	0.00642339	0.00720417	0.00730342	0.00820122	0.00910494	0.00993277	0.0103653	0.0114656	0.0126357	0.0134922	0.0148883	0.0155016	0.0152938	0.0166781	0.0172783	0.017604	0.0175852
D	1		D
D	2	Tet + Rup 1	D	0.003	0.003	0.006	0.004	0.004	0.008	0.007	0.008	0.01	0.012	0.017	0.018	0.025	0.029	0.032	0.037	0.045	0.051	0.058	0.071	0.081	0.092	0.104	0.121	0.138	0.156	0.176	0.194	0.216	0.238	0.264	0.289	0.313	0.335	0.35	0.378	0.402	0.426	0.455	0.479	0.501	0.524	0.548	0.576	0.598	0.624
D	3	Tet + Rup 2	D	0.002	0	0.001	0.0004	0.003	0.004	0.002	0.006	0.007	0.009	0.016	0.017	0.021	0.028	0.033	0.039	0.048	0.053	0.062	0.075	0.085	0.099	0.111	0.132	0.15	0.169	0.189	0.21	0.232	0.254	0.284	0.305	0.327	0.344	0.369	0.393	0.418	0.442	0.468	0.493	0.514	0.537	0.562	0.587	0.61	0.637
D	4	Tet + Rup 3	D	-0.001	0.001	0.0002	-0.0002	0.001	0.003	0.004	0.007	0.008	0.011	0.016	0.016	0.02	0.025	0.029	0.035	0.045	0.051	0.059	0.071	0.082	0.093	0.107	0.124	0.143	0.163	0.18	0.202	0.222	0.246	0.272	0.299	0.322	0.338	0.361	0.386	0.411	0.436	0.461	0.486	0.51	0.531	0.556	0.582	0.604	0.631
D	5	Tet + Rup 4	D	0.002	0.0001	0.001	0.004	0.001	0.005	0.005	0.008	0.006	0.011	0.016	0.019	0.024	0.028	0.035	0.041	0.052	0.06	0.07	0.086	0.101	0.115	0.132	0.154	0.176	0.196	0.219	0.242	0.267	0.291	0.321	0.342	0.359	0.382	0.41	0.438	0.465	0.492	0.517	0.544	0.575	0.601	0.629	0.658	0.689	0.719
D	6	Tet + Rup 5	D	0.004	0.002	0.001	0.004	0.003	0.007	0.008	0.008	0.01	0.011	0.013	0.016	0.02	0.026	0.029	0.035	0.042	0.05	0.059	0.071	0.079	0.09	0.105	0.123	0.141	0.158	0.176	0.197	0.217	0.24	0.268	0.294	0.317	0.334	0.355	0.379	0.407	0.433	0.459	0.485	0.509	0.532	0.558	0.585	0.607	0.635
		T+R Average		0.002	0.00122	0.00184	0.00244	0.0024	0.0054	0.0052	0.0074	0.0082	0.0108	0.0156	0.0172	0.022	0.0272	0.0316	0.0374	0.0464	0.053	0.0616	0.0748	0.0856	0.0978	0.1118	0.1308	0.1496	0.1684	0.188	0.209	0.2308	0.2538	0.2818	0.3058	0.3276	0.3466	0.369	0.3948	0.4206	0.4458	0.472	0.4974	0.5218	0.545	0.5706	0.5976	0.6216	0.6492
		SEM		0.00083666	0.000573062	0.00105148	0.00096	0.0006	0.000927362	0.00106771	0.0004	0.0008	0.000489898	0.000678233	0.000583095	0.00104881	0.000734847	0.00116619	0.00116619	0.00169115	0.00181659	0.00220454	0.00290517	0.00396989	0.00455412	0.00519038	0.00609426	0.00688912	0.00725672	0.00810555	0.00868332	0.00948367	0.00970773	0.0103557	0.0094308	0.00819512	0.00901998	0.0107285	0.0111328	0.0114044	0.0118338	0.0114455	0.01186	0.0134663	0.0141527	0.014777	0.0152138	0.0169664	0.0175909
[truncated: 115 more columns]

## Sheet: AH201 Raw Data
Well Row	Well Col	Content	Group	Raw Data (A-595)	Raw Data (A-595)	Raw Data (A-595)	Raw Data (A-595)	Raw Data (A-595)	Raw Data (A-595)	Raw Data (A-595)	Raw Data (A-595)	Raw Data (A-595)	Raw Data (A-595)	Raw Data (A-595)	Raw Data (A-595)	Raw Data (A-595)	Raw Data (A-595)	Raw Data (A-595)	Raw Data (A-595)	Raw Data (A-595)	Raw Data (A-595)	Raw Data (A-595)	Raw Data (A-595)	Raw Data (A-595)	Raw Data (A-595)	Raw Data (A-595)	Raw Data (A-595)	Raw Data (A-595)	Raw Data (A-595)	Raw Data (A-595)	Raw Data (A-595)	Raw Data (A-595)	Raw Data (A-595)	Raw Data (A-595)	Raw Data (A-595)	Raw Data (A-595)	Raw Data (A-595)	Raw Data (A-595)	Raw Data (A-595)	Raw Data (A-595)	Raw Data (A-595)	Raw Data (A-595)	Raw Data (A-595)	Raw Data (A-595)	Raw Data (A-595)	Raw Data (A-595)	Raw Data (A-595)	Raw Data (A-595)	Raw Data (A-595)
		Time		0 h	0 h 6 min	0 h 12 min	0 h 18 min	0 h 24 min	0 h 30 min	0 h 36 min	0 h 42 min	0 h 48 min	0 h 54 min	1 h	1 h 6 min	1 h 12 min	1 h 18 min	1 h 24 min	1 h 30 min	1 h 36 min	1 h 42 min	1 h 48 min	1 h 54 min	2 h	2 h 6 min	2 h 12 min	2 h 18 min	2 h 24 min	2 h 30 min	2 h 36 min	2 h 42 min	2 h 48 min	2 h 54 min	3 h	3 h 6 min	3 h 12 min	3 h 18 min	3 h 24 min	3 h 30 min	3 h 36 min	3 h 42 min	3 h 48 min	3 h 54 min	4 h	4 h 6 min	4 h 12 min	4 h 18 min	4 h 24 min	4 h 30 min
A	1	Blank B	A	0.2	0.196	0.193	0.193	0.194	0.192	0.193	0.191	0.192	0.191	0.191	0.192	0.189	0.19	0.19	0.189	0.189	0.189	0.19	0.189	0.19	0.19	0.191	0.188	0.19	0.19	0.191	0.187	0.19	0.19	0.188	0.189	0.189	0.19	0.189	0.189	0.19	0.19	0.187	0.188	0.188	0.189	0.188	0.188	0.186	0.19
A	2	Sample X1	A	0.208	0.203	0.201	0.201	0.202	0.205	0.203	0.205	0.208	0.209	0.212	0.216	0.22	0.223	0.229	0.235	0.243	0.253	0.262	0.276	0.292	0.31	0.333	0.358	0.383	0.399	0.422	0.452	0.481	0.493	0.508	0.526	0.546	0.569	0.589	0.609	0.629	0.651	0.667	0.687	0.712	0.729	0.741	0.75	0.76	0.769
A	3	Sample X2	A	0.204	0.201	0.198	0.198	0.201	0.203	0.201	0.202	0.205	0.208	0.213	0.214	0.218	0.223	0.231	0.236	0.245	0.257	0.268	0.283	0.3	0.322	0.345	0.371	0.398	0.414	0.44	0.472	0.494	0.506	0.522	0.542	0.562	0.583	0.602	0.625	0.642	0.663	0.679	0.699	0.724	0.738	0.751	0.763	0.772	0.781
A	4	Sample X3	A	0.209	0.207	0.204	0.205	0.205	0.207	0.207	0.208	0.209	0.213	0.212	0.218	0.222	0.228	0.231	0.24	0.247	0.257	0.27	0.284	0.298	0.318	0.341	0.366	0.394	0.41	0.435	0.467	0.49	0.501	0.519	0.538	0.557	0.578	0.598	0.618	0.638	0.658	0.676	0.697	0.721	0.738	0.751	0.762	0.773	0.781
A	5	Sample X4	A	0.206	0.203	0.201	0.201	0.205	0.205	0.205	0.205	0.209	0.211	0.215	0.221	0.223	0.228	0.236	0.243	0.251	0.266	0.28	0.295	0.315	0.335	0.364	0.388	0.413	0.432	0.463	0.49	0.502	0.52	0.538	0.562	0.584	0.604	0.63	0.652	0.675	0.702	0.722	0.747	0.775	0.794	0.81	0.824	0.839	0.849
A	6	Sample X5	A	0.209	0.205	0.204	0.203	0.204	0.207	0.208	0.209	0.21	0.211	0.215	0.22	0.223	0.229	0.234	0.24	0.247	0.26	0.271	0.285	0.302	0.322	0.348	0.371	0.398	0.41	0.436	0.468	0.49	0.505	0.519	0.539	0.559	0.579	0.602	0.62	0.639	0.659	0.678	0.695	0.72	0.741	0.752	0.763	0.772	0.782
B	1	Blank B	B	0.167	0.173	0.177	0.18	0.185	0.184	0.187	0.185	0.184	0.185	0.18	0.18	0.176	0.174	0.174	0.172	0.173	0.169	0.169	0.165	0.168	0.169	0.167	0.166	0.166	0.163	0.165	0.161	0.162	0.167	0.163	0.161	0.163	0.163	0.162	0.162	0.162	0.162	0.161	0.16	0.163	0.162	0.162	0.163	0.161	0.163
B	2	Sample X1	B	0.178	0.187	0.193	0.196	0.201	0.203	0.205	0.206	0.207	0.209	0.209	0.212	0.212	0.215	0.219	0.223	0.226	0.235	0.24	0.248	0.256	0.269	0.283	0.298	0.312	0.33	0.349	0.369	0.391	0.414	0.434	0.464	0.485	0.505	0.526	0.549	0.575	0.602	0.626	0.648	0.672	0.695	0.72	0.744	0.766	0.792
B	3	Sample X2	B	0.179	0.19	0.192	0.197	0.199	0.201	0.205	0.203	0.207	0.208	0.211	0.212	0.214	0.216	0.222	0.227	0.231	0.238	0.244	0.254	0.263	0.276	0.289	0.305	0.323	0.344	0.363	0.382	0.405	0.427	0.45	0.477	0.497	0.513	0.536	0.559	0.586	0.613	0.635	0.657	0.679	0.704	0.728	0.753	0.774	0.801
B	4	Sample X3	B	0.177	0.188	0.188	0.194	0.194	0.2	0.2	0.201	0.202	0.204	0.205	0.207	0.209	0.211	0.216	0.221	0.224	0.232	0.241	0.248	0.258	0.274	0.287	0.301	0.317	0.337	0.358	0.377	0.4	0.422	0.445	0.472	0.494	0.509	0.532	0.56	0.583	0.609	0.633	0.657	0.678	0.699	0.728	0.751	0.774	0.798
B	5	Sample X4	B	0.182	0.19	0.195	0.197	0.2	0.203	0.203	0.204	0.208	0.209	0.213	0.212	0.218	0.219	0.223	0.229	0.235	0.243	0.253	0.265	0.281	0.295	0.315	0.335	0.356	0.378	0.399	0.424	0.451	0.477	0.499	0.519	0.541	0.564	0.592	0.62	0.648	0.677	0.703	0.726	0.753	0.784	0.812	0.839	0.873	0.898
B	6	Sample X5	B	0.185	0.192	0.194	0.198	0.203	0.203	0.204	0.206	0.207	0.208	0.21	0.212	0.215	0.216	0.222	0.224	0.229	0.237	0.247	0.254	0.266	0.278	0.293	0.308	0.326	0.343	0.364	0.382	0.409	0.429	0.454	0.476	0.499	0.515	0.54	0.566	0.594	0.618	0.641	0.666	0.689	0.711	0.738	0.762	0.783	0.813
C	1	Blank B	C	0.204	0.199	0.199	0.197	0.198	0.198	0.194	0.195	0.197	0.198	0.194	0.197	0.193	0.194	0.195	0.195	0.193	0.195	0.196	0.194	0.196	0.194	0.197	0.194	0.195	0.194	0.193	0.194	0.196	0.197	0.193	0.193	0.193	0.194	0.193	0.195	0.195	0.196	0.196	0.193	0.194	0.193	0.194	0.192	0.193	0.194
C	2	Sample X1	C	0.208	0.208	0.202	0.202	0.202	0.205	0.203	0.206	0.207	0.211	0.211	0.217	0.22	0.224	0.232	0.237	0.242	0.255	0.266	0.28	0.295	0.315	0.338	0.361	0.389	0.407	0.43	0.46	0.489	0.498	0.514	0.536	0.555	0.575	0.595	0.615	0.635	0.656	0.673	0.691	0.717	0.733	0.743	0.756	0.764	0.774
C	3	Sample X2	C	0.207	0.208	0.204	0.201	0.205	0.205	0.204	0.206	0.209	0.212	0.215	0.221	0.221	0.227	0.234	0.24	0.249	0.261	0.273	0.287	0.305	0.327	0.35	0.377	0.404	0.416	0.444	0.476	0.491	0.508	0.524	0.543	0.563	0.582	0.602	0.621	0.641	0.661	0.676	0.695	0.718	0.735	0.746	0.756	0.769	0.777
C	4	Sample X3	C	0.205	0.203	0.204	0.201	0.204	0.202	0.203	0.204	0.207	0.21	0.211	0.216	0.218	0.227	0.231	0.236	0.244	0.256	0.266	0.283	0.3	0.319	0.344	0.369	0.398	0.411	0.435	0.466	0.488	0.502	0.518	0.538	0.558	0.577	0.597	0.616	0.638	0.657	0.674	0.693	0.717	0.735	0.749	0.759	0.769	0.78
C	5	Sample X4	C	0.208	0.204	0.201	0.205	0.203	0.206	0.203	0.206	0.212	0.213	0.218	0.222	0.225	0.232	0.242	0.25	0.258	0.272	0.286	0.299	0.322	0.348	0.378	0.403	0.424	0.445	0.481	0.503	0.519	0.535	0.555	0.575	0.599	0.624	0.648	0.67	0.696	0.722	0.743	0.768	0.795	0.813	0.83	0.845	0.857	0.867
C	6	Sample X5	C	0.207	0.207	0.204	0.203	0.204	0.206	0.206	0.207	0.21	0.213	0.214	0.221	0.221	0.229	0.235	0.241	0.252	0.26	0.272	0.284	0.302	0.322	0.343	0.368	0.396	0.412	0.438	0.465	0.495	0.508	0.522	0.541	0.558	0.582	0.601	0.621	0.641	0.661	0.678	0.698	0.718	0.74	0.753	0.765	0.776	0.787
D	1	Blank B	D	0.177	0.187	0.188	0.191	0.195	0.195	0.195	0.195	0.195	0.194	0.191	0.191	0.187	0.184	0.185	0.182	0.179	0.179	0.179	0.175	0.175	0.176	0.177	0.173	0.173	0.173	0.173	0.171	0.173	0.174	0.169	0.17	0.17	0.17	0.17	0.169	0.17	0.172	0.169	0.168	0.169	0.17	0.171	0.169	0.171	0.169
D	2	Sample X1	D	0.18	0.19	0.194	0.195	0.198	0.203	0.202	0.203	0.205	0.206	0.208	0.209	0.212	0.214	0.217	0.22	0.224	0.231	0.237	0.246	0.256	0.268	0.281	0.294	0.311	0.329	0.348	0.365	0.389	0.412	0.433	0.459	0.483	0.505	0.52	0.547	0.572	0.598	0.624	0.647	0.67	0.694	0.719	0.745	0.768	0.793
D	3	Sample X2	D	0.178	0.187	0.189	0.192	0.197	0.199	0.197	0.201	0.201	0.203	0.207	0.207	0.208	0.213	0.218	0.221	0.227	0.232	0.24	0.25	0.261	0.275	0.288	0.305	0.323	0.342	0.362	0.381	0.405	0.428	0.453	0.475	0.496	0.514	0.538	0.562	0.588	0.614	0.638	0.661	0.682	0.707	0.733	0.756	0.78	0.806
D	4	Sample X3	D	0.176	0.188	0.188	0.191	0.196	0.198	0.199	0.202	0.203	0.204	0.207	0.207	0.207	0.209	0.214	0.217	0.224	0.23	0.237	0.246	0.258	0.268	0.284	0.297	0.316	0.336	0.353	0.373	0.395	0.42	0.441	0.469	0.492	0.508	0.53	0.555	0.58	0.607	0.63	0.654	0.678	0.701	0.727	0.751	0.774	0.8
D	5	Sample X4	D	0.179	0.187	0.189	0.195	0.196	0.2	0.2	0.202	0.201	0.204	0.206	0.21	0.211	0.213	0.22	0.223	0.231	0.239	0.249	0.261	0.276	0.29	0.309	0.327	0.349	0.369	0.392	0.414	0.44	0.465	0.489	0.512	0.529	0.552	0.579	0.607	0.634	0.663	0.686	0.713	0.744	0.771	0.799	0.827	0.86	0.888
D	6	Sample X5	D	0.181	0.189	0.19	0.195	0.198	0.202	0.203	0.202	0.204	0.204	0.204	0.206	0.207	0.21	0.214	0.217	0.221	0.23	0.238	0.246	0.254	0.266	0.282	0.295	0.314	0.331	0.348	0.368	0.39	0.415	0.437	0.464	0.486	0.504	0.524	0.549	0.577	0.605	0.628	0.653	0.678	0.702	0.729	0.754	0.777	0.804
[truncated: 115 more columns]

## Sheet: AH214 Blank Corrected
Well Row	Well Col	Content	Group	Blank corrected based on Raw Data (A-595)	Blank corrected based on Raw Data (A-595)	Blank corrected based on Raw Data (A-595)	Blank corrected based on Raw Data (A-595)	Blank corrected based on Raw Data (A-595)	Blank corrected based on Raw Data (A-595)	Blank corrected based on Raw Data (A-595)	Blank corrected based on Raw Data (A-595)	Blank corrected based on Raw Data (A-595)	Blank corrected based on Raw Data (A-595)	Blank corrected based on Raw Data (A-595)	Blank corrected based on Raw Data (A-595)	Blank corrected based on Raw Data (A-595)	Blank corrected based on Raw Data (A-595)	Blank corrected based on Raw Data (A-595)	Blank corrected based on Raw Data (A-595)	Blank corrected based on Raw Data (A-595)	Blank corrected based on Raw Data (A-595)	Blank corrected based on Raw Data (A-595)	Blank corrected based on Raw Data (A-595)	Blank corrected based on Raw Data (A-595)	Blank corrected based on Raw Data (A-595)	Blank corrected based on Raw Data (A-595)	Blank corrected based on Raw Data (A-595)	Blank corrected based on Raw Data (A-595)	Blank corrected based on Raw Data (A-595)	Blank corrected based on Raw Data (A-595)	Blank corrected based on Raw Data (A-595)	Blank corrected based on Raw Data (A-595)	Blank corrected based on Raw Data (A-595)	Blank corrected based on Raw Data (A-595)	Blank corrected based on Raw Data (A-595)	Blank corrected based on Raw Data (A-595)	Blank corrected based on Raw Data (A-595)	Blank corrected based on Raw Data (A-595)	Blank corrected based on Raw Data (A-595)	Blank corrected based on Raw Data (A-595)	Blank corrected based on Raw Data (A-595)	Blank corrected based on Raw Data (A-595)	Blank corrected based on Raw Data (A-595)	Blank corrected based on Raw Data (A-595)	Blank corrected based on Raw Data (A-595)	Blank corrected based on Raw Data (A-595)	Blank corrected based on Raw Data (A-595)	Blank corrected based on Raw Data (A-595)	Blank corrected based on Raw Data (A-595)
		Time		0 h	0 h 6 min	0 h 12 min	0 h 18 min	0 h 24 min	0 h 30 min	0 h 36 min	0 h 42 min	0 h 48 min	0 h 54 min	1 h	1 h 6 min	1 h 12 min	1 h 18 min	1 h 24 min	1 h 30 min	1 h 36 min	1 h 42 min	1 h 48 min	1 h 54 min	2 h	2 h 6 min	2 h 12 min	2 h 18 min	2 h 24 min	2 h 30 min	2 h 36 min	2 h 42 min	2 h 48 min	2 h 54 min	3 h	3 h 6 min	3 h 12 min	3 h 18 min	3 h 24 min	3 h 30 min	3 h 36 min	3 h 42 min	3 h 48 min	3 h 54 min	4 h	4 h 6 min	4 h 12 min	4 h 18 min	4 h 24 min	4 h 30 min
A	1	Time (Hrs)	A	0										1										2										3										4
A	2	LB 1	A	0.006	0.007	0.009	0.009	0.01	0.01	0.013	0.015	0.016	0.019	0.022	0.027	0.03	0.037	0.041	0.047	0.055	0.066	0.079	0.092	0.108	0.128	0.154	0.177	0.197	0.214	0.24	0.275	0.289	0.306	0.327	0.351	0.379	0.403	0.425	0.451	0.473	0.498	0.524	0.547	0.58	0.603	0.622	0.636	0.657	0.674
A	3	LB 2	A	0.01	0.01	0.011	0.011	0.011	0.013	0.014	0.018	0.02	0.024	0.03	0.036	0.039	0.048	0.055	0.065	0.076	0.089	0.107	0.125	0.149	0.176	0.203	0.216	0.242	0.274	0.291	0.307	0.327	0.351	0.376	0.4	0.425	0.448	0.471	0.497	0.519	0.544	0.573	0.596	0.619	0.636	0.653	0.67	0.686	0.702
A	4	LB 3	A	0.012	0.016	0.018	0.017	0.02	0.021	0.025	0.028	0.031	0.036	0.042	0.049	0.055	0.065	0.073	0.085	0.099	0.115	0.137	0.16	0.186	0.216	0.231	0.257	0.282	0.296	0.313	0.339	0.362	0.386	0.41	0.434	0.459	0.483	0.505	0.53	0.559	0.585	0.606	0.623	0.642	0.656	0.67	0.687	0.703	0.716
A	5	LB 4	A	0.015	0.016	0.018	0.018	0.019	0.02	0.023	0.025	0.027	0.032	0.038	0.043	0.049	0.057	0.064	0.076	0.085	0.097	0.118	0.137	0.159	0.187	0.219	0.235	0.256	0.288	0.305	0.323	0.345	0.368	0.394	0.42	0.444	0.467	0.49	0.516	0.541	0.568	0.595	0.614	0.632	0.655	0.67	0.687	0.705	0.719
A	6	LB 5	A	0.014	0.014	0.017	0.017	0.019	0.019	0.023	0.024	0.026	0.028	0.032	0.037	0.04	0.046	0.05	0.061	0.068	0.077	0.093	0.106	0.125	0.145	0.17	0.195	0.211	0.229	0.259	0.294	0.307	0.322	0.343	0.367	0.393	0.417	0.441	0.465	0.487	0.51	0.534	0.558	0.586	0.613	0.634	0.65	0.672	0.687
		LB Average		0.0114	0.0126	0.0146	0.0144	0.0158	0.0166	0.0196	0.022	0.024	0.0278	0.0328	0.0384	0.0426	0.0506	0.0566	0.0668	0.0766	0.0888	0.1068	0.124	0.1454	0.1704	0.1954	0.216	0.2376	0.2602	0.2816	0.3076	0.326	0.3466	0.37	0.3944	0.42	0.4436	0.4664	0.4918	0.5158	0.541	0.5664	0.5876	0.6118	0.6326	0.6498	0.666	0.6846	0.6996
		SEM		0.0016	0.00177764	0.00191311	0.00183303	0.00217715	0.0021587	0.0025219	0.00238747	0.00266458	0.00297321	0.00344093	0.00368239	0.00431972	0.00480208	0.00553715	0.00649923	0.00746056	0.00840476	0.010002	0.0118617	0.01353	0.015539	0.0145623	0.0141492	0.0153056	0.0163597	0.0138982	0.0111158	0.0130154	0.0146342	0.0154758	0.0156352	0.0150532	0.0149586	0.0148782	0.0149245	0.0160823	0.016559	0.0162438	0.0150751	0.0123467	0.0107731	0.00961457	0.0101341	0.00915751	0.00855921
B	1		B
B	2	Rup 1	B	0.008	0.013	0.011	0.012	0.011	0.013	0.015	0.014	0.018	0.02	0.026	0.029	0.033	0.037	0.044	0.05	0.055	0.063	0.072	0.082	0.093	0.106	0.12	0.133	0.149	0.165	0.181	0.197	0.215	0.233	0.249	0.271	0.297	0.319	0.332	0.353	0.381	0.406	0.434	0.464	0.493	0.527	0.556	0.583	0.612	0.641
B	3	Rup 2	B	0.014	0.017	0.018	0.016	0.016	0.018	0.02	0.021	0.026	0.029	0.033	0.039	0.046	0.052	0.06	0.068	0.077	0.09	0.102	0.115	0.131	0.143	0.159	0.176	0.192	0.209	0.225	0.244	0.26	0.283	0.299	0.318	0.333	0.352	0.38	0.404	0.431	0.458	0.487	0.521	0.549	0.575	0.605	0.634	0.662	0.695
B	4	Rup 3	B	0.015	0.017	0.016	0.014	0.013	0.013	0.014	0.015	0.02	0.025	0.032	0.037	0.045	0.051	0.062	0.072	0.087	0.103	0.118	0.138	0.158	0.176	0.194	0.212	0.229	0.248	0.264	0.283	0.301	0.317	0.33	0.352	0.377	0.4	0.426	0.454	0.486	0.513	0.539	0.568	0.595	0.623	0.655	0.683	0.705	0.723
B	5	Rup 4	B	0.019	0.02	0.018	0.016	0.015	0.018	0.02	0.02	0.025	0.027	0.034	0.038	0.045	0.051	0.06	0.069	0.08	0.097	0.108	0.126	0.146	0.164	0.185	0.204	0.223	0.243	0.261	0.28	0.299	0.32	0.332	0.352	0.378	0.402	0.428	0.457	0.485	0.517	0.544	0.572	0.599	0.629	0.657	0.69	0.715	0.735
B	6	Rup 5	B	0.023	0.021	0.023	0.02	0.019	0.021	0.021	0.023	0.028	0.031	0.036	0.041	0.045	0.05	0.058	0.065	0.072	0.081	0.09	0.102	0.115	0.126	0.138	0.154	0.167	0.184	0.2	0.216	0.235	0.254	0.274	0.296	0.321	0.332	0.353	0.377	0.403	0.429	0.457	0.489	0.521	0.554	0.58	0.609	0.638	0.667
		Rup Average		0.0158	0.0176	0.0172	0.0156	0.0148	0.0166	0.018	0.0186	0.0234	0.0264	0.0322	0.0368	0.0428	0.0482	0.0568	0.0648	0.0742	0.0868	0.098	0.1126	0.1286	0.143	0.1592	0.1758	0.192	0.2098	0.2262	0.244	0.262	0.2814	0.2968	0.3178	0.3412	0.361	0.3838	0.409	0.4372	0.4646	0.4922	0.5228	0.5514	0.5816	0.6106	0.6398	0.6664	0.6922
		SEM		0.00251794	0.0014	0.00193391	0.00132665	0.00135647	0.00156844	0.00144914	0.00174929	0.0018868	0.0018868	0.00168523	0.00205913	0.00245764	0.0028178	0.0032619	0.00386523	0.00537959	0.00698856	0.00792465	0.0096933	0.0114569	0.0126254	0.0138975	0.014854	0.0154984	0.0161784	0.0163872	0.0170441	0.0170763	0.0171073	0.0160481	0.015819	0.0159135	0.0171581	0.0192104	0.0206325	0.0212518	0.0221734	0.0218252	0.0212918	0.0206243	0.0196815	0.0200913	0.0207302	0.0195412	0.0173851
C	1		C
C	2	Tet 1	C	-0.0008	0.001	-0.001	0.002	0.0007	0.003	0.003	0.006	0.007	0.011	0.015	0.019	0.022	0.029	0.034	0.04	0.05	0.057	0.069	0.083	0.098	0.119	0.139	0.163	0.189	0.199	0.225	0.257	0.279	0.291	0.309	0.33	0.353	0.375	0.397	0.421	0.447	0.474	0.498	0.519	0.542	0.567	0.593	0.613	0.63	0.65
C	3	Tet 2	C	0.006	0.006	0.007	0.007	0.009	0.009	0.01	0.013	0.016	0.02	0.025	0.029	0.035	0.042	0.048	0.056	0.068	0.079	0.093	0.112	0.133	0.157	0.184	0.207	0.22	0.246	0.278	0.292	0.306	0.323	0.345	0.367	0.389	0.412	0.433	0.458	0.485	0.508	0.531	0.552	0.579	0.604	0.621	0.638	0.657	0.671
C	4	Tet 3	C	0.007	0.009	0.008	0.011	0.011	0.012	0.013	0.017	0.021	0.026	0.031	0.039	0.045	0.054	0.063	0.074	0.088	0.102	0.119	0.143	0.168	0.197	0.221	0.233	0.265	0.287	0.3	0.317	0.336	0.359	0.383	0.405	0.426	0.451	0.476	0.503	0.525	0.545	0.575	0.6	0.616	0.631	0.649	0.661	0.677	0.689
C	5	Tet 4	C	0.007	0.007	0.007	0.009	0.01	0.011	0.012	0.015	0.02	0.024	0.029	0.036	0.04	0.049	0.057	0.067	0.079	0.092	0.109	0.129	0.152	0.178	0.207	0.226	0.244	0.277	0.293	0.307	0.327	0.348	0.372	0.394	0.417	0.441	0.463	0.49	0.514	0.537	0.566	0.593	0.612	0.627	0.647	0.659	0.675	0.69
C	6	Tet 5	C	0.006	0.009	0.007	0.009	0.01	0.01	0.011	0.012	0.015	0.019	0.022	0.027	0.03	0.036	0.041	0.047	0.057	0.065	0.075	0.09	0.105	0.124	0.142	0.166	0.191	0.203	0.226	0.255	0.283	0.294	0.308	0.326	0.349	0.37	0.392	0.416	0.437	0.465	0.489	0.513	0.531	0.553	0.577	0.603	0.623	0.638
		Tet Average		0.00504	0.0064	0.0056	0.0076	0.00814	0.009	0.0098	0.0126	0.0158	0.02	0.0244	0.03	0.0344	0.042	0.0486	0.0568	0.0684	0.079	0.093	0.1114	0.1312	0.155	0.1786	0.199	0.2218	0.2424	0.2644	0.2856	0.3062	0.323	0.3434	0.3644	0.3868	0.4098	0.4322	0.4576	0.4816	0.5058	0.5318	0.5554	0.576	0.5964	0.6174	0.6348	0.6524	0.6676
		SEM		0.00147702	0.00146969	0.00166132	0.00153623	0.00188669	0.00158114	0.001772	0.00186011	0.0024779	0.00258844	0.00282135	0.00352136	0.00398246	0.00446094	0.00524023	0.00624019	0.00694694	0.0083006	0.00957079	0.0113428	0.0133768	0.0150897	0.0166451	0.0147207	0.0148101	0.0182143	0.0162745	0.0127264	0.0113991	0.0137586	0.0155325	0.0161078	0.0158506	0.016539	0.0169157	0.0175801	0.0175089	0.0161102	0.0173361	0.0180793	0.0174442	0.015715	0.0143443	0.0117661	0.0111875	0.0103856
D	1		D
D	2	Tet + Rup 1	D	0.009	0.012	0.01	0.009	0.01	0.011	0.013	0.013	0.014	0.019	0.021	0.024	0.026	0.031	0.036	0.042	0.045	0.05	0.057	0.061	0.071	0.077	0.084	0.092	0.097	0.106	0.113	0.123	0.134	0.144	0.153	0.162	0.176	0.184	0.196	0.206	0.218	0.23	0.243	0.256	0.269	0.28	0.284	0.29	0.307	0.322
D	3	Tet + Rup 2	D	0.018	0.015	0.017	0.015	0.016	0.017	0.02	0.02	0.022	0.027	0.031	0.036	0.041	0.046	0.055	0.06	0.066	0.075	0.083	0.093	0.104	0.111	0.12	0.13	0.134	0.144	0.152	0.162	0.173	0.182	0.194	0.202	0.213	0.224	0.237	0.246	0.259	0.271	0.285	0.288	0.296	0.307	0.321	0.337	0.357	0.376
D	4	Tet + Rup 3	D	0.022	0.021	0.021	0.017	0.017	0.018	0.022	0.023	0.026	0.032	0.038	0.043	0.048	0.055	0.064	0.073	0.08	0.092	0.106	0.116	0.132	0.143	0.157	0.171	0.18	0.191	0.203	0.216	0.229	0.238	0.25	0.259	0.269	0.279	0.292	0.292	0.302	0.314	0.331	0.346	0.364	0.385	0.407	0.429	0.449	0.472
D	5	Tet + Rup 4	D	0.018	0.018	0.018	0.015	0.016	0.016	0.02	0.02	0.022	0.026	0.031	0.035	0.04	0.046	0.054	0.062	0.068	0.079	0.087	0.1	0.111	0.122	0.138	0.149	0.161	0.171	0.185	0.198	0.211	0.225	0.236	0.246	0.258	0.268	0.281	0.292	0.296	0.304	0.319	0.333	0.352	0.369	0.39	0.413	0.435	0.455
D	6	Tet + Rup 5	D	0.017	0.016	0.013	0.012	0.014	0.013	0.017	0.017	0.019	0.023	0.025	0.03	0.033	0.038	0.043	0.048	0.051	0.057	0.062	0.069	0.076	0.08	0.086	0.092	0.097	0.103	0.109	0.116	0.125	0.135	0.145	0.153	0.164	0.176	0.186	0.197	0.209	0.222	0.235	0.246	0.26	0.277	0.281	0.287	0.298	0.314
		T+R Average		0.0168	0.0164	0.0158	0.0136	0.0146	0.015	0.0184	0.0186	0.0206	0.0254	0.0292	0.0336	0.0376	0.0432	0.0504	0.057	0.062	0.0706	0.079	0.0878	0.0988	0.1066	0.117	0.1268	0.1338	0.143	0.1524	0.163	0.1744	0.1848	0.1956	0.2044	0.216	0.2262	0.2384	0.2466	0.2568	0.2682	0.2826	0.2938	0.3082	0.3236	0.3366	0.3512	0.3692	0.3878
		SEM		0.00213073	0.00150333	0.00193391	0.0014	0.001249	0.00130384	0.00156844	0.00169115	0.00198997	0.0021587	0.00290517	0.00317175	0.00374967	0.00406694	0.0049051	0.00545894	0.00626897	0.00760658	0.00889382	0.0101064	0.0113375	0.0125801	0.0143178	0.0156186	0.0167075	0.017404	0.0187872	0.019804	0.020488	0.020735	0.0211769	0.0213977	0.0210784	0.0210247	0.0214863	0.0202869	0.0192026	0.0186826	0.0193742	0.020011	0.0212612	0.0225601	0.0263716	0.0299506	0.0314522	0.032803
[truncated: 115 more columns]

## Sheet: AH214 Raw Data
Well Row	Well Col	Content	Group	Raw Data (A-595)	Raw Data (A-595)	Raw Data (A-595)	Raw Data (A-595)	Raw Data (A-595)	Raw Data (A-595)	Raw Data (A-595)	Raw Data (A-595)	Raw Data (A-595)	Raw Data (A-595)	Raw Data (A-595)	Raw Data (A-595)	Raw Data (A-595)	Raw Data (A-595)	Raw Data (A-595)	Raw Data (A-595)	Raw Data (A-595)	Raw Data (A-595)	Raw Data (A-595)	Raw Data (A-595)	Raw Data (A-595)	Raw Data (A-595)	Raw Data (A-595)	Raw Data (A-595)	Raw Data (A-595)	Raw Data (A-595)	Raw Data (A-595)	Raw Data (A-595)	Raw Data (A-595)	Raw Data (A-595)	Raw Data (A-595)	Raw Data (A-595)	Raw Data (A-595)	Raw Data (A-595)	Raw Data (A-595)	Raw Data (A-595)	Raw Data (A-595)	Raw Data (A-595)	Raw Data (A-595)	Raw Data (A-595)	Raw Data (A-595)	Raw Data (A-595)	Raw Data (A-595)	Raw Data (A-595)	Raw Data (A-595)	Raw Data (A-595)
		Time		0 h	0 h 6 min	0 h 12 min	0 h 18 min	0 h 24 min	0 h 30 min	0 h 36 min	0 h 42 min	0 h 48 min	0 h 54 min	1 h	1 h 6 min	1 h 12 min	1 h 18 min	1 h 24 min	1 h 30 min	1 h 36 min	1 h 42 min	1 h 48 min	1 h 54 min	2 h	2 h 6 min	2 h 12 min	2 h 18 min	2 h 24 min	2 h 30 min	2 h 36 min	2 h 42 min	2 h 48 min	2 h 54 min	3 h	3 h 6 min	3 h 12 min	3 h 18 min	3 h 24 min	3 h 30 min	3 h 36 min	3 h 42 min	3 h 48 min	3 h 54 min	4 h	4 h 6 min	4 h 12 min	4 h 18 min	4 h 24 min	4 h 30 min
A	1	Blank B	A	0.207	0.199	0.197	0.196	0.195	0.195	0.193	0.193	0.194	0.193	0.192	0.193	0.194	0.192	0.193	0.192	0.193	0.194	0.193	0.194	0.192	0.193	0.191	0.192	0.193	0.193	0.194	0.191	0.193	0.193	0.192	0.193	0.191	0.192	0.193	0.191	0.193	0.192	0.191	0.192	0.19	0.19	0.192	0.191	0.191	0.192
A	2	Sample X1	A	0.213	0.207	0.205	0.205	0.204	0.205	0.206	0.208	0.209	0.212	0.215	0.22	0.223	0.229	0.234	0.239	0.248	0.26	0.271	0.286	0.301	0.321	0.345	0.369	0.389	0.407	0.434	0.466	0.482	0.498	0.519	0.543	0.57	0.595	0.618	0.642	0.666	0.69	0.715	0.74	0.771	0.793	0.814	0.827	0.848	0.865
A	3	Sample X2	A	0.217	0.209	0.208	0.207	0.206	0.207	0.208	0.211	0.214	0.218	0.223	0.228	0.232	0.24	0.248	0.257	0.269	0.283	0.3	0.319	0.341	0.369	0.394	0.408	0.435	0.467	0.485	0.499	0.52	0.543	0.568	0.593	0.616	0.639	0.665	0.688	0.712	0.736	0.764	0.789	0.809	0.826	0.845	0.862	0.877	0.893
A	4	Sample X3	A	0.219	0.215	0.214	0.213	0.214	0.216	0.218	0.221	0.225	0.229	0.234	0.241	0.249	0.257	0.266	0.277	0.292	0.309	0.33	0.353	0.378	0.408	0.422	0.449	0.475	0.489	0.507	0.531	0.554	0.579	0.602	0.626	0.65	0.674	0.699	0.721	0.752	0.777	0.797	0.815	0.833	0.846	0.862	0.879	0.894	0.907
A	5	Sample X4	A	0.221	0.215	0.214	0.213	0.213	0.215	0.216	0.218	0.221	0.225	0.23	0.236	0.242	0.248	0.257	0.268	0.278	0.291	0.311	0.33	0.352	0.38	0.41	0.427	0.449	0.481	0.499	0.515	0.537	0.561	0.586	0.612	0.635	0.659	0.683	0.708	0.734	0.76	0.786	0.807	0.823	0.845	0.862	0.878	0.896	0.91
A	6	Sample X5	A	0.22	0.214	0.214	0.212	0.213	0.214	0.217	0.217	0.22	0.221	0.225	0.23	0.233	0.238	0.243	0.253	0.261	0.271	0.286	0.299	0.317	0.338	0.361	0.387	0.404	0.422	0.453	0.485	0.499	0.515	0.535	0.56	0.584	0.609	0.634	0.656	0.679	0.703	0.726	0.75	0.776	0.803	0.826	0.842	0.863	0.878
B	1	Blank B	B	0.173	0.18	0.184	0.187	0.189	0.189	0.19	0.191	0.19	0.189	0.188	0.188	0.186	0.186	0.183	0.182	0.181	0.179	0.179	0.177	0.174	0.175	0.173	0.172	0.171	0.17	0.17	0.169	0.169	0.167	0.169	0.169	0.167	0.167	0.167	0.166	0.165	0.165	0.166	0.165	0.164	0.162	0.163	0.163	0.163	0.163
B	2	Sample X1	B	0.181	0.193	0.194	0.199	0.2	0.203	0.205	0.205	0.208	0.21	0.213	0.216	0.219	0.223	0.226	0.232	0.236	0.243	0.251	0.26	0.268	0.281	0.293	0.304	0.32	0.335	0.352	0.366	0.384	0.401	0.418	0.44	0.463	0.486	0.499	0.519	0.546	0.571	0.599	0.628	0.656	0.69	0.719	0.746	0.775	0.804
B	3	Sample X2	B	0.188	0.198	0.202	0.203	0.206	0.207	0.21	0.212	0.216	0.219	0.221	0.227	0.232	0.237	0.242	0.25	0.258	0.269	0.281	0.293	0.305	0.318	0.332	0.348	0.363	0.379	0.396	0.413	0.429	0.45	0.467	0.487	0.5	0.518	0.546	0.57	0.596	0.623	0.652	0.685	0.713	0.738	0.768	0.797	0.825	0.858
B	4	Sample X3	B	0.188	0.198	0.2	0.201	0.202	0.203	0.204	0.206	0.21	0.215	0.219	0.224	0.231	0.237	0.244	0.255	0.268	0.282	0.296	0.316	0.332	0.351	0.367	0.384	0.401	0.418	0.435	0.453	0.47	0.484	0.499	0.52	0.543	0.567	0.593	0.62	0.652	0.679	0.705	0.732	0.759	0.785	0.818	0.846	0.868	0.886
B	5	Sample X4	B	0.193	0.2	0.202	0.203	0.204	0.208	0.21	0.211	0.215	0.217	0.221	0.225	0.231	0.236	0.243	0.252	0.261	0.276	0.286	0.304	0.32	0.339	0.358	0.376	0.395	0.413	0.432	0.449	0.468	0.487	0.501	0.52	0.544	0.569	0.595	0.623	0.65	0.682	0.709	0.736	0.763	0.791	0.821	0.852	0.878	0.898
B	6	Sample X5	B	0.196	0.202	0.206	0.206	0.208	0.21	0.211	0.215	0.217	0.22	0.223	0.228	0.231	0.236	0.241	0.247	0.253	0.261	0.269	0.279	0.289	0.3	0.311	0.326	0.339	0.354	0.37	0.385	0.404	0.421	0.442	0.465	0.488	0.499	0.519	0.543	0.568	0.594	0.623	0.654	0.685	0.716	0.743	0.772	0.801	0.83
C	1	Blank B	C	0.212	0.206	0.205	0.202	0.201	0.201	0.203	0.201	0.202	0.201	0.2	0.201	0.2	0.199	0.2	0.2	0.199	0.2	0.201	0.2	0.198	0.199	0.2	0.2	0.199	0.199	0.201	0.2	0.2	0.2	0.199	0.2	0.199	0.199	0.201	0.198	0.2	0.199	0.199	0.199	0.198	0.198	0.199	0.2	0.199	0.199
C	2	Sample X1	C	0.211	0.207	0.204	0.204	0.202	0.204	0.205	0.207	0.209	0.212	0.215	0.22	0.222	0.228	0.234	0.24	0.249	0.257	0.27	0.282	0.296	0.318	0.339	0.363	0.387	0.398	0.425	0.457	0.478	0.491	0.507	0.529	0.552	0.575	0.597	0.62	0.646	0.672	0.696	0.718	0.74	0.764	0.792	0.813	0.829	0.849
C	3	Sample X2	C	0.218	0.212	0.212	0.209	0.211	0.21	0.213	0.214	0.218	0.22	0.225	0.23	0.235	0.241	0.248	0.256	0.268	0.279	0.294	0.312	0.332	0.356	0.383	0.407	0.419	0.445	0.478	0.492	0.506	0.524	0.544	0.567	0.588	0.611	0.633	0.656	0.684	0.707	0.73	0.75	0.778	0.801	0.821	0.837	0.856	0.871
C	4	Sample X3	C	0.219	0.215	0.213	0.213	0.212	0.213	0.216	0.218	0.223	0.227	0.231	0.239	0.244	0.253	0.263	0.274	0.287	0.302	0.32	0.342	0.366	0.396	0.42	0.433	0.464	0.487	0.501	0.517	0.536	0.56	0.582	0.605	0.625	0.65	0.677	0.701	0.725	0.744	0.774	0.798	0.814	0.828	0.848	0.861	0.876	0.889
C	5	Sample X4	C	0.219	0.213	0.212	0.21	0.211	0.212	0.215	0.216	0.221	0.224	0.229	0.236	0.24	0.248	0.257	0.268	0.278	0.292	0.31	0.329	0.351	0.377	0.406	0.425	0.443	0.476	0.493	0.507	0.526	0.549	0.57	0.594	0.616	0.64	0.663	0.688	0.714	0.736	0.765	0.792	0.81	0.825	0.847	0.859	0.874	0.889
C	6	Sample X5	C	0.217	0.215	0.212	0.211	0.212	0.211	0.213	0.213	0.217	0.22	0.222	0.227	0.23	0.236	0.241	0.247	0.256	0.265	0.276	0.289	0.303	0.323	0.342	0.366	0.39	0.403	0.426	0.455	0.483	0.495	0.507	0.525	0.548	0.57	0.593	0.615	0.636	0.664	0.688	0.712	0.73	0.75	0.776	0.803	0.822	0.837
D	1	Blank B	D	0.174	0.18	0.184	0.188	0.188	0.19	0.189	0.191	0.191	0.189	0.188	0.188	0.187	0.186	0.183	0.181	0.181	0.18	0.179	0.178	0.174	0.176	0.173	0.172	0.173	0.173	0.173	0.171	0.171	0.17	0.168	0.17	0.169	0.17	0.169	0.169	0.167	0.167	0.167	0.167	0.166	0.164	0.165	0.166	0.166	0.164
D	2	Sample X1	D	0.183	0.192	0.194	0.197	0.198	0.201	0.202	0.203	0.205	0.208	0.208	0.211	0.213	0.216	0.218	0.223	0.227	0.23	0.235	0.239	0.245	0.253	0.257	0.264	0.27	0.278	0.286	0.294	0.304	0.314	0.322	0.333	0.345	0.353	0.364	0.375	0.385	0.397	0.409	0.422	0.435	0.444	0.45	0.456	0.473	0.486
D	3	Sample X2	D	0.192	0.196	0.201	0.202	0.204	0.207	0.209	0.211	0.213	0.217	0.219	0.224	0.228	0.232	0.237	0.241	0.247	0.255	0.262	0.271	0.278	0.287	0.293	0.301	0.307	0.317	0.325	0.333	0.343	0.352	0.362	0.372	0.382	0.394	0.405	0.415	0.426	0.439	0.452	0.455	0.462	0.471	0.487	0.503	0.522	0.54
D	4	Sample X3	D	0.196	0.201	0.205	0.205	0.206	0.208	0.211	0.214	0.217	0.221	0.226	0.23	0.234	0.241	0.246	0.254	0.262	0.272	0.285	0.294	0.306	0.319	0.33	0.342	0.353	0.364	0.376	0.387	0.399	0.409	0.418	0.429	0.438	0.448	0.461	0.461	0.469	0.481	0.497	0.513	0.529	0.549	0.572	0.594	0.614	0.636
D	5	Sample X4	D	0.192	0.198	0.202	0.203	0.204	0.206	0.209	0.211	0.212	0.215	0.219	0.222	0.227	0.232	0.236	0.243	0.249	0.259	0.266	0.278	0.285	0.298	0.311	0.321	0.334	0.344	0.359	0.369	0.382	0.395	0.404	0.417	0.427	0.438	0.45	0.461	0.464	0.471	0.485	0.5	0.517	0.533	0.555	0.578	0.601	0.62
D	6	Sample X5	D	0.191	0.196	0.197	0.2	0.202	0.203	0.206	0.208	0.21	0.212	0.213	0.218	0.22	0.224	0.226	0.23	0.232	0.237	0.241	0.246	0.25	0.256	0.26	0.264	0.27	0.276	0.282	0.287	0.296	0.305	0.313	0.324	0.334	0.345	0.354	0.366	0.377	0.389	0.401	0.412	0.426	0.442	0.447	0.452	0.463	0.478
[truncated: 115 more columns]
